# Supplementary material for: Analysis of the Aedes albopictus C6/36 genome provides insight into cell line utility for viral propagation
Source: Gigascience. 2018 Jan 10;7(3):gix135. doi: 10.1093/gigascience/gix135 (PMC5869287; doi:10.1093/gigascience/gix135)
Supplement: Supplemental material [file gix135_supp.zip]

Archive with 5 entries (5 files):
- C636.SubTable.AQP_Kir.xlsx
- C636.SubTable.DAVID.xlsx
- C636.SubTable.Detox_OBP.xlsx
- C636.SupplementalFigures.docx
- C636.SupplementalTables.xlsx
