# Supplementary material for: Analysis of the Aedes albopictus C6/36 genome provides insight into cell line utility for viral propagation
Source: Gigascience. 2018 Jan 10;7(3):gix135. doi: 10.1093/gigascience/gix135 (PMC5869287; doi:10.1093/gigascience/gix135)
Supplement: Supplemental material [file gix135_supp.zip › C636.SubTable.AQP_Kir.xlsx]

## Sheet: AQPs
C636_ID	C636_NAME	AAEL_ID	AAEL_NAME	RPKM
XP_019528379.1	PREDICTED: neurogenic protein big brain [Aedes albopictus]	AAEL004741	Bib; AQP3: aquaporin transporter|protein_coding|supercont1.129:2226911:2297234:-1|gene:AAEL004741	0.0667364
XP_019529216.1	PREDICTED: aquaporin-12 [Aedes albopictus]	AAEL014255/AAEL014108	Aqp12L: AQP6: aquaporin, putative|protein_coding|supercont1.1050:253350:260998:-1|gene:AAEL014255/AAEL014108	0
XP_019536722.1	PREDICTED: aquaporin AQPcic-like isoform X1 [Aedes albopictus]	AAEL003550	Prip; AQP2: aquaporin|protein_coding|supercont1.89:2486622:2504794:1|gene:AAEL003550	0
XP_019536730.1	PREDICTED: aquaporin AQPcic-like isoform X2 [Aedes albopictus]	AAEL003550	Prip; AQP2: aquaporin|protein_coding|supercont1.89:2486622:2504794:1|gene:AAEL003550	0.240656
XP_019536748.1	PREDICTED: aquaporin AQPAe.a-like [Aedes albopictus]	AAEL003512	Drip; AQP1: aquaporin (AQP1(Ae.a|protein_coding|supercont1.89:2019214:2272725:-1|gene:AAEL003512	0
XP_019537614.1	PREDICTED: aquaporin-like isoform X1 [Aedes albopictus]	AAEL005008	Eglp2; AQP5: aquaporin|protein_coding|supercont1.138:1772449:1773326:1|gene:AAEL005008	0
XP_019537615.1	PREDICTED: aquaporin-like isoform X2 [Aedes albopictus]	AAEL005008	Eglp2; AQP5: aquaporin|protein_coding|supercont1.138:1772449:1773326:1|gene:AAEL005008	0.0485083
XP_019537616.1	PREDICTED: aquaporin AQPAn.G-like [Aedes albopictus]	AAEL005001	Eglp1; AQP4: aquaporin|protein_coding|supercont1.138:1678322:1706962:1|gene:AAEL005001	0.0453688
XP_019537617.1	PREDICTED: aquaporin AQPAn.G isoform X1 [Aedes albopictus]	AAEL005001	Eglp1; AQP4: aquaporin|protein_coding|supercont1.138:1678322:1706962:1|gene:AAEL005001	0
XP_019537618.1	PREDICTED: aquaporin AQPAn.G isoform X2 [Aedes albopictus]	AAEL005001	Eglp1; AQP4: aquaporin|protein_coding|supercont1.138:1678322:1706962:1|gene:AAEL005001	0.119506
XP_019541206.1	PREDICTED: aquaporin AQPcic-like isoform X1 [Aedes albopictus]	AAEL003550	Prip; AQP2: aquaporin|protein_coding|supercont1.89:2486622:2504794:1|gene:AAEL003550	0
XP_019541207.1	PREDICTED: aquaporin AQPcic-like isoform X2 [Aedes albopictus]	AAEL003550	Prip; AQP2: aquaporin|protein_coding|supercont1.89:2486622:2504794:1|gene:AAEL003550	0.445068
XP_019541208.1	PREDICTED: aquaporin AQPAe.a isoform X1 [Aedes albopictus]	AAEL003512	Drip; AQP1: aquaporin (AQP1(Ae.a|protein_coding|supercont1.89:2019214:2272725:-1|gene:AAEL003512	0
XP_019541210.1	PREDICTED: aquaporin AQPAe.a isoform X1 [Aedes albopictus]	AAEL003512	Drip; AQP1: aquaporin (AQP1(Ae.a|protein_coding|supercont1.89:2019214:2272725:-1|gene:AAEL003512	0
XP_019541211.1	PREDICTED: aquaporin AQPAe.a isoform X2 [Aedes albopictus]	AAEL003512	Drip; AQP1: aquaporin (AQP1(Ae.a|protein_coding|supercont1.89:2019214:2272725:-1|gene:AAEL003512	0
XP_019541212.1	PREDICTED: aquaporin AQPAe.a isoform X3 [Aedes albopictus]	AAEL003512	Drip; AQP1: aquaporin (AQP1(Ae.a|protein_coding|supercont1.89:2019214:2272725:-1|gene:AAEL003512	0
XP_019541213.1	PREDICTED: aquaporin AQPAe.a isoform X3 [Aedes albopictus]	AAEL003512	Drip; AQP1: aquaporin (AQP1(Ae.a|protein_coding|supercont1.89:2019214:2272725:-1|gene:AAEL003512	0
XP_019541214.1	PREDICTED: aquaporin AQPAe.a isoform X3 [Aedes albopictus]	AAEL003512	Drip; AQP1: aquaporin (AQP1(Ae.a|protein_coding|supercont1.89:2019214:2272725:-1|gene:AAEL003512	0
XP_019541215.1	PREDICTED: aquaporin AQPAe.a isoform X4 [Aedes albopictus]	AAEL003512	Drip; AQP1: aquaporin (AQP1(Ae.a|protein_coding|supercont1.89:2019214:2272725:-1|gene:AAEL003512	0
XP_019555959.1	PREDICTED: neurogenic protein big brain-like [Aedes albopictus]	AAEL004741	Bib; AQP3: aquaporin transporter|protein_coding|supercont1.129:2226911:2297234:-1|gene:AAEL004741	0.0991359
XP_019560303.1	PREDICTED: aquaporin-like [Aedes albopictus]	AAEL005008	Eglp2; AQP5: aquaporin|protein_coding|supercont1.138:1772449:1773326:1|gene:AAEL005008	0
XP_019560304.1	PREDICTED: aquaporin-like [Aedes albopictus]	AAEL005008	Eglp2; AQP5: aquaporin|protein_coding|supercont1.138:1772449:1773326:1|gene:AAEL005008	0
XP_019560305.1	PREDICTED: aquaporin AQPAn.G-like [Aedes albopictus]	AAEL005001	Eglp1; AQP4: aquaporin|protein_coding|supercont1.138:1678322:1706962:1|gene:AAEL005001	0.150872
XP_019560359.1	PREDICTED: aquaporin AQPAn.G [Aedes albopictus]	AAEL005001	Eglp1; AQP4: aquaporin|protein_coding|supercont1.138:1678322:1706962:1|gene:AAEL005001	0
XP_019933349.1	PREDICTED: aquaporin-12-like [Aedes albopictus]	AAEL014255/AAEL014108	Aqp12L: AQP6: aquaporin, putative|protein_coding|supercont1.1050:253350:260998:-1|gene:AAEL014255/AAEL014108	0.0735538

## Sheet: AQP genes
There are 25 annotated AQP proteins.
For AQP proteins, 9 genes in 5 arrays were inferred based on gene positions on paired contigs.
						INFERRED	INFERRED	INFERRED	INFERRED	PROTEIN
DESCRIPTION	C636_PROTEIN	SHORT_NAME	SCFFOLD	CONTIG	POSITION	ARRAY	HAPLOTYPE	ALLELE	LOCUS	VARIANT
Tandem array of 3 genes on a contig pair.
	XP_019541208.1	AQPAe.a	NW_017856373.1	MNAF02000377.1	429117	1	1	1	1	1
	XP_019541210.1	AQPAe.a	NW_017856373.1	MNAF02000377.1	429117	1	1	1	1	2
	XP_019541211.1	AQPAe.a	NW_017856373.1	MNAF02000377.1	429117	1	1	1	1	3
	XP_019541215.1	AQPAe.a	NW_017856373.1	MNAF02000377.1	429199	1	1	1	1	4
	XP_019541212.1	AQPAe.a	NW_017856373.1	MNAF02000377.1	328078	1	1	2	2	5
	XP_019541213.1	AQPAe.a	NW_017856373.1	MNAF02000377.1	328078	1	1	2	2	6
	XP_019541214.1	AQPAe.a	NW_017856373.1	MNAF02000377.1	328078	1	1	2	2	7
	XP_019541206.1	AQPcic-like	NW_017856373.1	MNAF02000377.1	124851	1	1	3	3	8
	XP_019541207.1	AQPcic-like	NW_017856373.1	MNAF02000377.1	124851	1	1	3	3	9
	XP_019536722.1	AQPcic-like	NW_017856041.1	MNAF02000045.1	2581345	1	2	4	3	10
	XP_019536730.1	AQPcic-like	NW_017856041.1	MNAF02000045.1	2581345	1	2	4	3	11
	XP_019536748.1	AQPAe.a-like	NW_017856041.1	MNAF02000045.1	2851430	1	2	5	2	12
Tandem array of 3 genes on a contig pair.
	XP_019560359.1	AQPAn.G	NW_017857305.1	MNAF02001309.1	6086463	2	1	6	4	13
	XP_019560305.1	AQPAn.G-like	NW_017857305.1	MNAF02001309.1	6093597	2	1	7	5	14
	XP_019560303.1	aquaporin-like	NW_017857305.1	MNAF02001309.1	6009817	2	1	8	6	15
	XP_019560304.1	aquaporin-like	NW_017857305.1	MNAF02001309.1	6009817	2	1	8	6	16
	XP_019537617.1	AQPAn.G	NW_017856253.1	MNAF02000257.1	853588	2	2	9	4	17
	XP_019537618.1	AQPAn.G	NW_017856253.1	MNAF02000257.1	853962	2	2	9	4	18
	XP_019537616.1	AQPAn.G-like	NW_017856253.1	MNAF02000257.1	821913	2	2	10	5	19
	XP_019537614.1	aquaporin-like	NW_017856253.1	MNAF02000257.1	760703	2	2	11	6	20
	XP_019537615.1	aquaporin-like	NW_017856253.1	MNAF02000257.1	760703	2	2	11	6	21
1 gene on a contig pair.
	XP_019555959.1	big brain-like	NW_017857179.1	MNAF02001183.1	4685066	3	1	12	7	22
	XP_019528379.1	big brain	NW_017857675.1	MNAF02001679.1	856443	3	2	13	7	23
2 genes lacking AQP annotation on their paired contigs.
	XP_019933349.1	aquaporin-12-like	NW_017857316.1	MNAF02001320.1	2720722	4	1	14	8	24
	XP_019529216.1	aquaporin-12	NW_017857706.1	MNAF02001710.1	1702497	5	1	15	9	25

## Sheet: Kir channels
C636_ID	C636_NAME	AAEL_ID	AAEL_NAME	RPKM
XP_019529551.1	PREDICTED: G protein-activated inward rectifier potassium channel 3-like isoform X1 [Aedes albopictus]	AAEL008932	Kir1: inward-rectifying potassium channel|protein_coding|supercont1.358:813351:828985:-1|gene:AAEL008932	0
XP_019529552.1	PREDICTED: G protein-activated inward rectifier potassium channel 3-like isoform X2 [Aedes albopictus]	AAEL008932	Kir1: inward-rectifying potassium channel|protein_coding|supercont1.358:813351:828985:-1|gene:AAEL008932	0
XP_019529553.1	PREDICTED: G protein-activated inward rectifier potassium channel 3-like isoform X3 [Aedes albopictus]	AAEL008932	Kir1: inward-rectifying potassium channel|protein_coding|supercont1.358:813351:828985:-1|gene:AAEL008932	0.633663
XP_019529554.1	PREDICTED: G protein-activated inward rectifier potassium channel 3 isoform X1 [Aedes albopictus]	AAEL008928	Kir2A: inward-rectifying potassium channel|protein_coding|supercont1.358:683956:724393:-1|gene:AAEL008928	0
XP_019529555.1	PREDICTED: G protein-activated inward rectifier potassium channel 3 isoform X2 [Aedes albopictus]	AAEL008928	Kir2A: inward-rectifying potassium channel|protein_coding|supercont1.358:683956:724393:-1|gene:AAEL008928	0
XP_019529556.1	PREDICTED: G protein-activated inward rectifier potassium channel 3 isoform X3 [Aedes albopictus]	AAEL008928	Kir2A: inward-rectifying potassium channel|protein_coding|supercont1.358:683956:724393:-1|gene:AAEL008928	0
XP_019529620.1	PREDICTED: G protein-activated inward rectifier potassium channel 4-like [Aedes albopictus]	AAEL008931	Kir2B: inward-rectifying potassium channel|protein_coding|supercont1.358:651866:665137:1|gene:AAEL008931	0
XP_019536877.1	PREDICTED: ATP-sensitive inward rectifier potassium channel 11-like isoform X1 [Aedes albopictus]	AAEL001646	Kir3: inward-rectifying potassium channel|protein_coding|supercont1.38:660844:672477:-1|gene:AAEL001646	0
XP_019536878.1	PREDICTED: ATP-sensitive inward rectifier potassium channel 11-like isoform X2 [Aedes albopictus]	AAEL001646	Kir3: inward-rectifying potassium channel|protein_coding|supercont1.38:660844:672477:-1|gene:AAEL001646	0
XP_019539577.1	PREDICTED: G protein-activated inward rectifier potassium channel 3 isoform X1 [Aedes albopictus]	AAEL008932	Kir1: inward-rectifying potassium channel|protein_coding|supercont1.358:813351:828985:-1|gene:AAEL008932	0
XP_019539578.1	PREDICTED: ATP-sensitive inward rectifier potassium channel 12 isoform X2 [Aedes albopictus]	AAEL008932	Kir1: inward-rectifying potassium channel|protein_coding|supercont1.358:813351:828985:-1|gene:AAEL008932	1.35463
XP_019548820.1	PREDICTED: ATP-sensitive inward rectifier potassium channel 11-like isoform X1 [Aedes albopictus]	AAEL001646	Kir3: inward-rectifying potassium channel|protein_coding|supercont1.38:660844:672477:-1|gene:AAEL001646	0
XP_019548821.1	PREDICTED: ATP-sensitive inward rectifier potassium channel 11-like isoform X2 [Aedes albopictus]	AAEL001646	Kir3: inward-rectifying potassium channel|protein_coding|supercont1.38:660844:672477:-1|gene:AAEL001646	0.116775
XP_019563564.1	PREDICTED: G protein-activated inward rectifier potassium channel 3 [Aedes albopictus]	AAEL008928	Kir2A: inward-rectifying potassium channel|protein_coding|supercont1.358:683956:724393:-1|gene:AAEL008928	0
XP_019563565.1	PREDICTED: ATP-sensitive inward rectifier potassium channel 12-like [Aedes albopictus]	AAEL008931	Kir2B: inward-rectifying potassium channel|protein_coding|supercont1.358:651866:665137:1|gene:AAEL008931	0
