# Supplementary material for: Analysis of the Aedes albopictus C6/36 genome provides insight into cell line utility for viral propagation
Source: Gigascience. 2018 Jan 10;7(3):gix135. doi: 10.1093/gigascience/gix135 (PMC5869287; doi:10.1093/gigascience/gix135)
Supplement: Supplemental material [file gix135_supp.zip › C636.SubTable.DAVID.xlsx]

## Sheet: Transcription and Translation
Ribosome
AGAP000306	histone H2A|protein_coding|X:5417659:5421738:1|gene:AGAP000306
AGAP000325	lysyl-tRNA synthetase, class II|protein_coding|X:5743807:5746073:1|gene:AGAP000325
AGAP000541	RpS15a-1: 40S ribosomal protein S15a|protein_coding|X:9681288:9683495:1|gene:AGAP000541
AGAP000562	Moe: Moesin/ezrin/radixin homolog 1|protein_coding|X:9974551:10002498:1|gene:AGAP000562
AGAP000651	Actin5C: actin|protein_coding|X:11656334:11657464:-1|gene:AGAP000651
AGAP000654	RpS30: 40S ribosomal protein S30|protein_coding|X:11692963:11695536:1|gene:AGAP000654
AGAP000655	RpS14-1: 40S ribosomal protein S14|protein_coding|X:11703376:11703942:-1|gene:AGAP000655
AGAP000739	RpS10: 40S ribosomal protein S10|protein_coding|X:13489601:13490155:-1|gene:AGAP000739
AGAP000883	elongation factor 1-gamma|protein_coding|X:16713303:16714958:-1|gene:AGAP000883
AGAP001274	RpS15: 40S ribosomal protein S15|protein_coding|2R:2185484:2185933:1|gene:AGAP001274
AGAP001287	|protein_coding|2R:2476347:2498876:-1|gene:AGAP001287
AGAP001306	actin related protein 2/3 complex, subunit 4|protein_coding|2R:2802451:2802957:1|gene:AGAP001306
AGAP001335	dynein light chain LC8-type|protein_coding|2R:3266222:3281792:1|gene:AGAP001335
AGAP001399	Coatomer subunit beta|protein_coding|2R:4186475:4189730:-1|gene:AGAP001399
AGAP001408	RpL35: 60S ribosomal protein L35|protein_coding|2R:4206635:4207006:1|gene:AGAP001408
AGAP001459	RpL17: 60S ribosomal protein L17|protein_coding|2R:5283558:5284200:1|gene:AGAP001459
AGAP001545	Ribosomal biogenesis protein RLP24|protein_coding|2R:6090798:6091470:1|gene:AGAP001545
AGAP001595	RpS29: 40S ribosomal protein S29|protein_coding|2R:6560347:6560899:-1|gene:AGAP001595
AGAP001712	actin related protein 2/3 complex, subunit 3|protein_coding|2R:8859374:8860116:-1|gene:AGAP001712
AGAP001805	RpL13: 60S ribosomal protein L13|protein_coding|2R:10621526:10622832:-1|gene:AGAP001805
AGAP001813	histone H3|protein_coding|2R:10860617:10861148:-1|gene:AGAP001813
AGAP001910	RpS3: 40S ribosomal protein S3|protein_coding|2R:12009718:12011048:-1|gene:AGAP001910
AGAP001911	RpL6: 60S ribosomal protein L6|protein_coding|2R:12011749:12012561:1|gene:AGAP001911
AGAP001971	Polyubiquitin-C|protein_coding|2R:12996050:12999247:1|gene:AGAP001971
AGAP002101	isoleucyl-tRNA synthetase|protein_coding|2R:15427630:15431376:1|gene:AGAP002101
AGAP002122	RpL32: 60S ribosomal protein L32|protein_coding|2R:16046174:16046701:-1|gene:AGAP002122
AGAP002306	RpL4: 60S ribosomal protein L4|protein_coding|2R:19054166:19056153:1|gene:AGAP002306
AGAP002337	eIF3d: eukaryotic translation initiation factor 3 subunit D|protein_coding|2R:20275201:20277219:-1|gene:AGAP002337
AGAP002340	eIF3a: eukaryotic translation initiation factor 3 subunit A|protein_coding|2R:20284549:20288177:1|gene:AGAP002340
AGAP002395	RpL10-2: 60S ribosomal protein L10-2|protein_coding|2R:20904599:20905517:-1|gene:AGAP002395
AGAP002437	RpS8: 40S ribosomal protein S8|protein_coding|2R:21382212:21383606:-1|gene:AGAP002437
AGAP002919	RpS6: 40S ribosomal protein S6|protein_coding|2R:29609284:29611231:-1|gene:AGAP002919
AGAP002921	RpL36: 60S ribosomal protein L36|protein_coding|2R:29615444:29616107:1|gene:AGAP002921
AGAP002935	eIF3f: eukaryotic translation initiation factor 3 subunit F|protein_coding|2R:29839433:29840474:1|gene:AGAP002935
AGAP002969	asparaginyl-tRNA synthetase|protein_coding|2R:30258021:30259987:-1|gene:AGAP002969
AGAP003021	clathrin heavy chain|protein_coding|2R:31211005:31217737:1|gene:AGAP003021
AGAP003025	RpLp2: 60S ribosomal protein LP2|protein_coding|2R:31233690:31234110:-1|gene:AGAP003025
AGAP003119	translation initiation factor 1A|protein_coding|2R:32894021:32894936:1|gene:AGAP003119
AGAP003301	M-phase inducer phosphatase|protein_coding|2R:35250358:35339638:1|gene:AGAP003301
AGAP003412	RpS28: 40S ribosomal protein S28|protein_coding|2R:37462533:37462730:-1|gene:AGAP003412
AGAP003532	RpS3a: 40S ribosomal protein S3a|protein_coding|2R:39213702:39214882:-1|gene:AGAP003532
AGAP003538	RpL36a: 60S ribosomal protein L36a|protein_coding|2R:39333999:39334678:1|gene:AGAP003538
AGAP003556	|protein_coding|2R:39456164:39459567:1|gene:AGAP003556
AGAP003592	RpLP0: 60S ribosomal protein LP0|protein_coding|2R:40369299:40370559:-1|gene:AGAP003592
AGAP003597	histone-lysine N-methyltransferase SUV39H|protein_coding|2R:40396340:40401193:-1|gene:AGAP003597
AGAP003768	RpS2: 40S ribosomal protein S2|protein_coding|2R:43124620:43125724:-1|gene:AGAP003768
AGAP003816	RpL30: 60S ribosomal protein L30|protein_coding|2R:43729787:43730558:-1|gene:AGAP003816
AGAP004235	elongation factor 1-delta|protein_coding|2R:52953448:52955536:-1|gene:AGAP004235
AGAP004422	RpL19: 60S ribosomal protein L19|protein_coding|2R:55869598:55870819:-1|gene:AGAP004422
AGAP004462	RpS25: 40S ribosomal protein S25|protein_coding|2R:56712791:56713595:1|gene:AGAP004462
AGAP004887	RpS17: 40S ribosomal protein S17|protein_coding|2L:4970167:4971082:-1|gene:AGAP004887
AGAP004919	RpL15: 60S ribosomal protein L15|protein_coding|2L:6015542:6016396:1|gene:AGAP004919
AGAP005046	RpL22: 60S ribosomal protein L22|protein_coding|2L:8792785:8793161:1|gene:AGAP005046
AGAP005061	RpS9: 40S ribosomal protein S9|protein_coding|2L:9150985:9151797:1|gene:AGAP005061
AGAP005131	RpS24: 40S ribosomal protein S24|protein_coding|2L:10342290:10342682:-1|gene:AGAP005131
AGAP005427	RpL28: 60S ribosomal protein L28|protein_coding|2L:15421252:15422329:1|gene:AGAP005427
AGAP005576	aspartyl-tRNA synthetase|protein_coding|2L:17346503:17348433:1|gene:AGAP005576
AGAP005802	RpL8: 60S ribosomal protein L8|protein_coding|2L:21199262:21200128:-1|gene:AGAP005802
AGAP005947	RpS13: 40S ribosomal protein S13|protein_coding|2L:23981907:23982510:1|gene:AGAP005947
AGAP005960	RpL7a: 60S ribosomal protein L7a|protein_coding|2L:24055294:24056109:-1|gene:AGAP005960
AGAP006037	RpL24: 60S ribosomal protein L24|protein_coding|2L:25521129:25523339:1|gene:AGAP006037
AGAP006130	eIF3l: eukaryotic translation initiation factor 3 subunit L|protein_coding|2L:27031605:27033353:-1|gene:AGAP006130
AGAP006459	SUI1: protein translation factor SUI1|protein_coding|2L:32371317:32374323:1|gene:AGAP006459
AGAP006607	eIF3i: eukaryotic translation initiation factor 3 subunit I|protein_coding|2L:34692112:34693380:-1|gene:AGAP006607
AGAP006612	RpL29: 60S ribosomal protein L29|protein_coding|2L:34733966:34734398:-1|gene:AGAP006612
AGAP006871	RpS4: 40S ribosomal protein S4|protein_coding|2L:39285236:39287220:-1|gene:AGAP006871
AGAP006944	eIF3e: eukaryotic translation initiation factor 3 subunit E|protein_coding|2L:40193355:40194968:1|gene:AGAP006944
AGAP007157	RpS27: 40S ribosomal protein S27|protein_coding|2L:43597692:43597946:-1|gene:AGAP007157
AGAP007172	translation initiation factor 4E|protein_coding|2L:43818807:43819793:1|gene:AGAP007172
AGAP007218	Eukaryotic translation initiation factor 2, subunit 2 beta, 38kDa|protein_coding|2L:44381527:44383085:1|gene:AGAP007218
AGAP007406	elongation factor 1-alpha|protein_coding|2L:46338841:46340232:1|gene:AGAP007406
AGAP007580	RpL18: 60S ribosomal protein L18|protein_coding|2L:47803487:47804453:-1|gene:AGAP007580
AGAP007668	eIF3g: eukaryotic translation initiation factor 3 subunit G|protein_coding|2L:48887512:48888419:-1|gene:AGAP007668
AGAP007740	RpLP1: 60S ribosomal protein LP1|protein_coding|3R:173065:173808:1|gene:AGAP007740
AGAP007864	F-actin capping protein subunit beta|protein_coding|3R:2354916:2356499:1|gene:AGAP007864
AGAP007927	RpL40: 60S ribosomal protein L40|protein_coding|3R:2920433:2920903:1|gene:AGAP007927
AGAP008163	U4/U6 small nuclear ribonucleoprotein SNU13|protein_coding|3R:6279624:6280167:1|gene:AGAP008163
AGAP008297	leucyl-tRNA synthetase|protein_coding|3R:8636178:8639940:1|gene:AGAP008297
AGAP008329	RpS5: 40S ribosomal protein S5|protein_coding|3R:9179221:9180549:-1|gene:AGAP008329
AGAP008354	Janus kinase 2|protein_coding|3R:9749532:9756599:-1|gene:AGAP008354
AGAP008541	cyclin-dependent kinase 9|protein_coding|3R:12311320:12312818:-1|gene:AGAP008541
AGAP008895	actin related protein 2/3 complex, subunit 5|protein_coding|3R:20501127:20501697:1|gene:AGAP008895
AGAP008908	actin-related protein 2/3 complex subunit 1A|protein_coding|3R:20626048:20627266:1|gene:AGAP008908
AGAP008916	RpL7: 60S ribosomal protein L7|protein_coding|3R:20781586:20782605:1|gene:AGAP008916
AGAP008917	DNA topoisomerase II|protein_coding|3R:20787484:20793729:-1|gene:AGAP008917
AGAP008929	threonyl-tRNA synthetase|protein_coding|3R:21102960:21105770:1|gene:AGAP008929
AGAP009031	RpL5: 60S ribosomal protein L5|protein_coding|3R:24356067:24357683:-1|gene:AGAP009031
AGAP009154	ARC-P34: actin-related protein 2/3 complex subunit 2|protein_coding|3R:27692413:27695912:1|gene:AGAP009154
AGAP009200	collagen, type IV, alpha|protein_coding|3R:28614040:28620808:-1|gene:AGAP009200
AGAP009201	collagen, type IV, alpha|protein_coding|3R:28646812:28653863:1|gene:AGAP009201
AGAP009204	eIF3h: eukaryotic translation initiation factor 3 subunit H|protein_coding|3R:28673287:28674529:1|gene:AGAP009204
AGAP009324	RpL34: 60S ribosomal protein L34|protein_coding|3R:31268923:31270109:-1|gene:AGAP009324
AGAP009431	RpS21: 40S ribosomal protein S21|protein_coding|3R:33472620:33473238:1|gene:AGAP009431
AGAP009508	|protein_coding|3R:34970139:34970813:1|gene:AGAP009508
AGAP009701	alanyl-tRNA synthetase|protein_coding|3R:39161779:39164682:1|gene:AGAP009701
AGAP009861	Profilin protein|protein_coding|3R:44535146:44555606:-1|gene:AGAP009861
AGAP009920	RpL37a: 60S ribosomal protein L37a|protein_coding|3R:45307303:45307956:1|gene:AGAP009920
AGAP009998	RpS11: 40S ribosomal protein S11|protein_coding|3R:47431966:47434663:1|gene:AGAP009998
AGAP010065	RpL12: 60S ribosomal protein L12|protein_coding|3R:48534875:48535850:-1|gene:AGAP010065
AGAP010163	RpL38: 60S ribosomal protein L38|protein_coding|3R:49777851:49778063:-1|gene:AGAP010163
AGAP010216	RpL25: 60S ribosomal protein L25|protein_coding|3R:50847350:50848145:1|gene:AGAP010216
AGAP010252	RpL23: 60S ribosomal protein L23|protein_coding|3R:51662651:51663450:1|gene:AGAP010252
AGAP010257	RpL13a: 60S ribosomal protein L13a|protein_coding|3R:51714351:51715716:-1|gene:AGAP010257
AGAP010310	Eukaryotic peptide chain release factor subunit|protein_coding|3L:66666:82270:-1|gene:AGAP010310
AGAP010510	tubulin beta|protein_coding|3L:5261100:5283161:1|gene:AGAP010510
AGAP010544	cell cycle arrest protein BUB3|protein_coding|3L:6010298:6011372:-1|gene:AGAP010544
AGAP010591	RpS20: 40S ribosomal protein S20|protein_coding|3L:6563738:6564687:-1|gene:AGAP010591
AGAP010592	RpS7: 40S ribosomal protein S7|protein_coding|3L:6565707:6566516:1|gene:AGAP010592
AGAP010608	Clathrin light chain|protein_coding|3L:7146529:7151785:-1|gene:AGAP010608
AGAP010613	elongation factor 1-beta|protein_coding|3L:7175597:7176360:-1|gene:AGAP010613
AGAP010895	spectrin beta|protein_coding|3L:12732941:12745929:1|gene:AGAP010895
AGAP010929	tubulin beta|protein_coding|3L:13308192:13326418:-1|gene:AGAP010929
AGAP010933	RpS19: 40S ribosomal protein S19|protein_coding|3L:13354478:13355040:1|gene:AGAP010933
AGAP011077	RpS12: 40S ribosomal protein S12|protein_coding|3L:16306291:16306967:1|gene:AGAP011077
AGAP011173	|protein_coding|3L:18232386:18233643:1|gene:AGAP011173
AGAP011190	eukaryotic translation initiation factor 2 subunit alpha|protein_coding|3L:18875883:18877134:-1|gene:AGAP011190
AGAP011203	eukaryotic translation initiation factor|protein_coding|3L:19302860:19304309:-1|gene:AGAP011203
AGAP011424	RpS16: 40S ribosomal protein S16|protein_coding|3L:24478597:24479192:-1|gene:AGAP011424
AGAP011532	septin|protein_coding|3L:26876083:26881812:-1|gene:AGAP011532
AGAP011580	eIF3k: eukaryotic translation initiation factor 3 subunit K|protein_coding|3L:28372076:28372853:1|gene:AGAP011580
AGAP011687	RpL27: 60S ribosomal protein L27|protein_coding|3L:31393751:31394263:-1|gene:AGAP011687
AGAP011706	RpL27a: 60S ribosomal protein L27a|protein_coding|3L:31717517:31718791:-1|gene:AGAP011706
AGAP011777	RpsA: 40S ribosomal protein SA|protein_coding|3L:33171250:33172204:1|gene:AGAP011777
AGAP011802	RpL39: 60S ribosomal protein L39|protein_coding|3L:33338199:33338577:-1|gene:AGAP011802
AGAP011896	RpL31: 60S ribosomal protein L31|protein_coding|3L:34675232:34675709:-1|gene:AGAP011896
AGAP012100	RpS26: 40S ribosomal protein S26|protein_coding|3L:37645814:37646784:1|gene:AGAP012100
AGAP012138	RpL21: 60S ribosomal protein L21|protein_coding|3L:38003503:38004081:1|gene:AGAP012138
AGAP012140	eIF3b: eukaryotic translation initiation factor 3 subunit B|protein_coding|3L:38007452:38010972:1|gene:AGAP012140
AGAP012281	eIF3m: eukaryotic translation initiation factor 3 subunit M|protein_coding|3L:39764272:39765694:1|gene:AGAP012281
AGAP012284	RpL18a-1: 60S ribosomal protein L18a|protein_coding|3L:39778944:39779877:1|gene:AGAP012284
AGAP012894	histone H2B|protein_coding|UNKN:37136935:37137309:-1|gene:AGAP012894
Translation factor activity
AGAP000883	elongation factor 1-gamma|protein_coding|X:16713303:16714958:-1|gene:AGAP000883
AGAP002101	isoleucyl-tRNA synthetase|protein_coding|2R:15427630:15431376:1|gene:AGAP002101
AGAP002337	eIF3d: eukaryotic translation initiation factor 3 subunit D|protein_coding|2R:20275201:20277219:-1|gene:AGAP002337
AGAP002340	eIF3a: eukaryotic translation initiation factor 3 subunit A|protein_coding|2R:20284549:20288177:1|gene:AGAP002340
AGAP002935	eIF3f: eukaryotic translation initiation factor 3 subunit F|protein_coding|2R:29839433:29840474:1|gene:AGAP002935
AGAP003119	translation initiation factor 1A|protein_coding|2R:32894021:32894936:1|gene:AGAP003119
AGAP004235	elongation factor 1-delta|protein_coding|2R:52953448:52955536:-1|gene:AGAP004235
AGAP005576	aspartyl-tRNA synthetase|protein_coding|2L:17346503:17348433:1|gene:AGAP005576
AGAP006130	eIF3l: eukaryotic translation initiation factor 3 subunit L|protein_coding|2L:27031605:27033353:-1|gene:AGAP006130
AGAP006459	SUI1: protein translation factor SUI1|protein_coding|2L:32371317:32374323:1|gene:AGAP006459
AGAP006607	eIF3i: eukaryotic translation initiation factor 3 subunit I|protein_coding|2L:34692112:34693380:-1|gene:AGAP006607
AGAP006944	eIF3e: eukaryotic translation initiation factor 3 subunit E|protein_coding|2L:40193355:40194968:1|gene:AGAP006944
AGAP007172	translation initiation factor 4E|protein_coding|2L:43818807:43819793:1|gene:AGAP007172
AGAP007218	Eukaryotic translation initiation factor 2, subunit 2 beta, 38kDa|protein_coding|2L:44381527:44383085:1|gene:AGAP007218
AGAP007406	elongation factor 1-alpha|protein_coding|2L:46338841:46340232:1|gene:AGAP007406
AGAP007668	eIF3g: eukaryotic translation initiation factor 3 subunit G|protein_coding|2L:48887512:48888419:-1|gene:AGAP007668
AGAP008297	leucyl-tRNA synthetase|protein_coding|3R:8636178:8639940:1|gene:AGAP008297
AGAP009204	eIF3h: eukaryotic translation initiation factor 3 subunit H|protein_coding|3R:28673287:28674529:1|gene:AGAP009204
AGAP010310	Eukaryotic peptide chain release factor subunit|protein_coding|3L:66666:82270:-1|gene:AGAP010310
AGAP010592	RpS7: 40S ribosomal protein S7|protein_coding|3L:6565707:6566516:1|gene:AGAP010592
AGAP010613	elongation factor 1-beta|protein_coding|3L:7175597:7176360:-1|gene:AGAP010613
AGAP011190	eukaryotic translation initiation factor 2 subunit alpha|protein_coding|3L:18875883:18877134:-1|gene:AGAP011190
AGAP011203	eukaryotic translation initiation factor|protein_coding|3L:19302860:19304309:-1|gene:AGAP011203
AGAP011284	Eukaryotic translation initiation factor 5A|protein_coding|3L:20552452:20553128:1|gene:AGAP011284
AGAP011580	eIF3k: eukaryotic translation initiation factor 3 subunit K|protein_coding|3L:28372076:28372853:1|gene:AGAP011580
AGAP012140	eIF3b: eukaryotic translation initiation factor 3 subunit B|protein_coding|3L:38007452:38010972:1|gene:AGAP012140
AGAP012281	eIF3m: eukaryotic translation initiation factor 3 subunit M|protein_coding|3L:39764272:39765694:1|gene:AGAP012281
Protein folding
AGAP000462	peptidyl-prolyl isomerase F (cyclophilin D)|protein_coding|X:8017977:8020420:-1|gene:AGAP000462
AGAP001502	Mitochondrial 10 kDa heat shock protein|protein_coding|2R:5691445:5692188:-1|gene:AGAP001502
AGAP002759	T-complex protein 1 subunit gamma|protein_coding|2R:26779591:26781437:-1|gene:AGAP002759
AGAP002762	T-complex protein 1 subunit eta|protein_coding|2R:26790470:26792683:1|gene:AGAP002762
AGAP003477	T-complex protein 1 subunit zeta|protein_coding|2R:38186089:38187900:1|gene:AGAP003477
AGAP004002	60 kDa heat shock protein, mitochondrial precursor|protein_coding|2R:47808071:47809937:-1|gene:AGAP004002
AGAP004212	Crc: calreticulin|protein_coding|2R:51938091:51941107:-1|gene:AGAP004212
AGAP004238	T-complex protein 1 subunit alpha|protein_coding|2R:52966372:52968518:-1|gene:AGAP004238
AGAP005032	calnexin|protein_coding|2L:8623655:8626995:1|gene:AGAP005032
AGAP005981	DnaJ homolog subfamily A member 1|protein_coding|2L:24449748:24450950:-1|gene:AGAP005981
AGAP006958	Hsp83: Heat shock protein 83|protein_coding|2L:40256208:40258370:-1|gene:AGAP006958
AGAP007088	peptidyl-prolyl cis-trans isomerase B (cyclophilin B)|protein_coding|2L:42413814:42415342:-1|gene:AGAP007088
AGAP007473	FK506-binding nuclear protein|protein_coding|2L:46748309:46749737:-1|gene:AGAP007473
AGAP007565	Chaperone DnaJ protein|protein_coding|2L:47724214:47726816:1|gene:AGAP007565
AGAP008249	T-complex protein, epsilon subunit|protein_coding|3R:7875886:7877805:1|gene:AGAP008249
AGAP008822	FK506-binding protein 14|protein_coding|3R:18543275:18560889:1|gene:AGAP008822
AGAP009505	T-complex protein 1, delta subunit|protein_coding|3R:34963390:34965635:-1|gene:AGAP009505
AGAP009694	T-complex protein 1 subunit beta|protein_coding|3R:38961434:38972382:-1|gene:AGAP009694
AGAP010588	T-complex protein 1 subunit theta|protein_coding|3L:6553400:6555190:-1|gene:AGAP010588
AGAP010876	molecular chaperone DnaK|protein_coding|3L:12372496:12375690:1|gene:AGAP010876
AGAP011165	prefoldin|protein_coding|3L:18189231:18189981:-1|gene:AGAP011165
AGAP012184	FK506-binding protein 1|protein_coding|3L:38473308:38473765:-1|gene:AGAP012184
rRNA binding
AGAP005061	RpS9: 40S ribosomal protein S9|protein_coding|2L:9150985:9151797:1|gene:AGAP005061
AGAP005802	RpL8: 60S ribosomal protein L8|protein_coding|2L:21199262:21200128:-1|gene:AGAP005802
AGAP007172	translation initiation factor 4E|protein_coding|2L:43818807:43819793:1|gene:AGAP007172
AGAP007668	eIF3g: eukaryotic translation initiation factor 3 subunit G|protein_coding|2L:48887512:48888419:-1|gene:AGAP007668
AGAP009031	RpL5: 60S ribosomal protein L5|protein_coding|3R:24356067:24357683:-1|gene:AGAP009031
AGAP009508	|protein_coding|3R:34970139:34970813:1|gene:AGAP009508
AGAP009998	RpS11: 40S ribosomal protein S11|protein_coding|3R:47431966:47434663:1|gene:AGAP009998
AGAP012140	eIF3b: eukaryotic translation initiation factor 3 subunit B|protein_coding|3L:38007452:38010972:1|gene:AGAP012140
Elongation factor
AGAP000883	elongation factor 1-gamma|protein_coding|X:16713303:16714958:-1|gene:AGAP000883
AGAP003025	RpLp2: 60S ribosomal protein LP2|protein_coding|2R:31233690:31234110:-1|gene:AGAP003025
AGAP003592	RpLP0: 60S ribosomal protein LP0|protein_coding|2R:40369299:40370559:-1|gene:AGAP003592
AGAP004235	elongation factor 1-delta|protein_coding|2R:52953448:52955536:-1|gene:AGAP004235
AGAP007406	elongation factor 1-alpha|protein_coding|2L:46338841:46340232:1|gene:AGAP007406
AGAP007740	RpLP1: 60S ribosomal protein LP1|protein_coding|3R:173065:173808:1|gene:AGAP007740
AGAP010613	elongation factor 1-beta|protein_coding|3L:7175597:7176360:-1|gene:AGAP010613
AGAP011284	Eukaryotic translation initiation factor 5A|protein_coding|3L:20552452:20553128:1|gene:AGAP011284
Regulation of translation
AGAP006459	SUI1: protein translation factor SUI1|protein_coding|2L:32371317:32374323:1|gene:AGAP006459
AGAP007781	Eukaryotic translation initiation factor 4E-binding protein 1|protein_coding|3R:763409:767876:-1|gene:AGAP007781
AGAP008785	Ras suppressor protein 1|protein_coding|3R:17862297:17864966:-1|gene:AGAP008785
AGAP011284	Eukaryotic translation initiation factor 5A|protein_coding|3L:20552452:20553128:1|gene:AGAP011284
AGAP011580	eIF3k: eukaryotic translation initiation factor 3 subunit K|protein_coding|3L:28372076:28372853:1|gene:AGAP011580
AGAP012057	RNA polymerase-associated protein RTF1|protein_coding|3L:37173628:37176799:-1|gene:AGAP012057
AGAP012140	eIF3b: eukaryotic translation initiation factor 3 subunit B|protein_coding|3L:38007452:38010972:1|gene:AGAP012140
Heat shock protein 70
AGAP001827	hypoxia up-regulated 1|protein_coding|2R:11265748:11268729:-1|gene:AGAP001827
AGAP004192	heat shock 70kDa protein 5|protein_coding|2R:51642759:51644738:1|gene:AGAP004192
AGAP010331	|protein_coding|3L:1237467:1251371:1|gene:AGAP010331
AGAP010876	molecular chaperone DnaK|protein_coding|3L:12372496:12375690:1|gene:AGAP010876
RNA recognition motif
AGAP000399	squid|protein_coding|X:7260671:7269894:-1|gene:AGAP000399
AGAP001419	|protein_coding|2R:4707219:4729876:1|gene:AGAP001419
AGAP001460	|protein_coding|2R:5286717:5290944:1|gene:AGAP001460
AGAP001930	Heterogeneous nuclear ribonucleoprotein 27C|protein_coding|2R:12391388:12392626:1|gene:AGAP001930
AGAP002374	heterogeneous nuclear ribonucleoprotein A1/A3|protein_coding|2R:20791379:20793448:-1|gene:AGAP002374
AGAP002654	|protein_coding|2R:25184751:25187647:-1|gene:AGAP002654
AGAP002655	|protein_coding|2R:25188587:25192992:1|gene:AGAP002655
AGAP004592	splicing factor, arginine/serine-rich 4/5/6|protein_coding|2R:58135544:58141795:-1|gene:AGAP004592
AGAP005131	RpS24: 40S ribosomal protein S24|protein_coding|2L:10342290:10342682:-1|gene:AGAP005131
AGAP006037	RpL24: 60S ribosomal protein L24|protein_coding|2L:25521129:25523339:1|gene:AGAP006037
AGAP006733	Thoc4: THO complex subunit 4|protein_coding|2L:37415493:37418989:1|gene:AGAP006733
AGAP007325	|protein_coding|2L:45353935:45359753:-1|gene:AGAP007325
AGAP007668	eIF3g: eukaryotic translation initiation factor 3 subunit G|protein_coding|2L:48887512:48888419:-1|gene:AGAP007668
AGAP009142	|protein_coding|3R:27397772:27398446:1|gene:AGAP009142
AGAP009742	splicing factor, arginine/serine-rich 2|protein_coding|3R:42066641:42067572:-1|gene:AGAP009742
AGAP011092	polyadenylate-binding protein|protein_coding|3L:16474901:16480123:-1|gene:AGAP011092
AGAP012140	eIF3b: eukaryotic translation initiation factor 3 subunit B|protein_coding|3L:38007452:38010972:1|gene:AGAP012140

## Sheet: Protein Sorting and Trafficking
Protein transport
AGAP000271	|protein_coding|X:4987361:4991997:1|gene:AGAP000271
AGAP001050	chondroitin polymerizing factor|protein_coding|X:20944446:20955989:-1|gene:AGAP001050
AGAP001267	Adaptor-related protein complex 2, beta 1 subunit|protein_coding|2R:2126593:2131844:1|gene:AGAP001267
AGAP001273	Karyopherin (importin) alpha 4|protein_coding|2R:2176670:2179552:1|gene:AGAP001273
AGAP001320	golgi apparatus protein 1|protein_coding|2R:2987349:2991073:1|gene:AGAP001320
AGAP001399	Coatomer subunit beta|protein_coding|2R:4186475:4189730:-1|gene:AGAP001399
AGAP001617	Ras-related protein Rab-7A|protein_coding|2R:6827828:6828683:-1|gene:AGAP001617
AGAP001703	AP-2 complex subunit sigma|protein_coding|2R:8805622:8806222:-1|gene:AGAP001703
AGAP002219	GTPase KRas|protein_coding|2R:17699429:17701188:-1|gene:AGAP002219
AGAP002922	secretory carrier-associated membrane protein|protein_coding|2R:29619898:29622127:-1|gene:AGAP002922
AGAP003021	clathrin heavy chain|protein_coding|2R:31211005:31217737:1|gene:AGAP003021
AGAP003028	Ras-related protein Rab-35|protein_coding|2R:31246289:31247897:-1|gene:AGAP003028
AGAP003792	phosphatidylinositol glycan, class B|protein_coding|2R:43355513:43357223:-1|gene:AGAP003792
AGAP004098	GTP-binding protein SAR1|protein_coding|2R:49755501:49756337:1|gene:AGAP004098
AGAP004146	Ras-related protein Rab-1A|protein_coding|2R:50737239:50739791:-1|gene:AGAP004146
AGAP004283	AP-1 complex subunit sigma 1/2|protein_coding|2R:53867369:53872665:-1|gene:AGAP004283
AGAP004559	Ras-related protein|protein_coding|2R:57598142:57599997:1|gene:AGAP004559
AGAP004657	Mitochondrial inner membrane translocase subunit (TIM17)|protein_coding|2R:59570835:59571446:1|gene:AGAP004657
AGAP005316	charged multivesicular body protein 4|protein_coding|2L:14020901:14021993:-1|gene:AGAP005316
AGAP005904	guanine nucleotide-binding protein G(i) subunit alpha|protein_coding|2L:23576589:23590269:1|gene:AGAP005904
AGAP006383	oligosaccharyltransferase complex subunit beta|protein_coding|2L:31019057:31020433:-1|gene:AGAP006383
AGAP006522	Copz1 protein|protein_coding|2L:33834351:33835395:-1|gene:AGAP006522
AGAP007131	AP-2 complex subunit mu-1|protein_coding|2L:43140150:43141903:1|gene:AGAP007131
AGAP007603	|protein_coding|2L:48156217:48157629:1|gene:AGAP007603
AGAP007638	oligosaccharyltransferase complex subunit delta (ribophorin II)|protein_coding|2L:48540332:48542488:-1|gene:AGAP007638
AGAP007653	Mitochondrial folate transporter/carrier|protein_coding|2L:48762165:48765808:1|gene:AGAP007653
AGAP007699	GTP-binding nuclear protein Ran|protein_coding|2L:49132701:49133423:-1|gene:AGAP007699
AGAP008621	|protein_coding|3R:13722650:13724150:1|gene:AGAP008621
AGAP009182	protein transport protein SEC61 subunit alpha|protein_coding|3R:28208847:28210814:-1|gene:AGAP009182
AGAP009538	alpha-Adaptin: AP-2 complex subunit alpha|protein_coding|3R:35609803:35613973:1|gene:AGAP009538
AGAP009788	translocation protein SEC62|protein_coding|3R:43291055:43294509:1|gene:AGAP009788
AGAP009929	exportin-1|protein_coding|3R:45417974:45421670:-1|gene:AGAP009929
AGAP010025	Rab GDP dissociation inhibitor beta|protein_coding|3R:47950588:47953337:-1|gene:AGAP010025
AGAP010445	Rab11 family-interacting protein 3/4|protein_coding|3L:3752432:3757036:-1|gene:AGAP010445
AGAP010608	Clathrin light chain|protein_coding|3L:7146529:7151785:-1|gene:AGAP010608
AGAP011363	Ras-related protein Rab-6A|protein_coding|3L:21990568:22014745:-1|gene:AGAP011363
AGAP012339	Translocase of outer mitochondrial membrane 20 homolog|protein_coding|3L:40751192:40752274:-1|gene:AGAP012339

## Sheet: Proteolysis
Proteasome
AGAP000308	proteasome activator subunit 3 (PA28 gamma)|protein_coding|X:5448455:5449323:1|gene:AGAP000308
AGAP000616	26S proteasome regulatory subunit T5|protein_coding|X:11207888:11209171:-1|gene:AGAP000616
AGAP002061	26S proteasome regulatory subunit N7|protein_coding|2R:14716192:14717361:1|gene:AGAP002061
AGAP002481	26S proteasome regulatory subunit N1|protein_coding|2R:21870842:21873614:-1|gene:AGAP002481
AGAP003216	26S proteasome regulatory subunit T2|protein_coding|2R:33997724:33999040:-1|gene:AGAP003216
AGAP003769	importin beta-3|protein_coding|2R:43128616:43133832:-1|gene:AGAP003769
AGAP004596	PyK: pyruvate kinase|protein_coding|2R:58245995:58249228:-1|gene:AGAP004596
AGAP004960	20S proteasome subunit alpha 3|protein_coding|2L:7195996:7197131:-1|gene:AGAP004960
AGAP005535	26S proteasome regulatory subunit N5|protein_coding|2L:16692989:16694450:-1|gene:AGAP005535
AGAP005559	26S proteasome regulatory subunit N10|protein_coding|2L:17032720:17033964:1|gene:AGAP005559
AGAP007565	Chaperone DnaJ protein|protein_coding|2L:47724214:47726816:1|gene:AGAP007565
AGAP007827	enolase|protein_coding|3R:1485308:1486754:1|gene:AGAP007827
AGAP008617	26S proteasome regulatory subunit N11|protein_coding|3R:13715334:13716447:1|gene:AGAP008617
AGAP008816	20S proteasome subunit alpha 5|protein_coding|3R:18292958:18293846:1|gene:AGAP008816
AGAP009271	20S proteasome subunit beta 1|protein_coding|3R:30419041:30419937:1|gene:AGAP009271
AGAP009647	proteasome maturation protein|protein_coding|3R:37602763:37603229:-1|gene:AGAP009647
AGAP010253	20S proteasome subunit alpha 6|protein_coding|3R:51664738:51665706:-1|gene:AGAP010253
AGAP010718	20S proteasome subunit beta 5|protein_coding|3L:8974107:8975118:1|gene:AGAP010718
AGAP011165	prefoldin|protein_coding|3L:18189231:18189981:-1|gene:AGAP011165
AGAP012281	eIF3m: eukaryotic translation initiation factor 3 subunit M|protein_coding|3L:39764272:39765694:1|gene:AGAP012281
Ubiquitin
AGAP000654	RpS30: 40S ribosomal protein S30|protein_coding|X:11692963:11695536:1|gene:AGAP000654
AGAP001701	small ubiquitin-related modifier|protein_coding|2R:8800727:8801020:-1|gene:AGAP001701
AGAP001971	Polyubiquitin-C|protein_coding|2R:12996050:12999247:1|gene:AGAP001971
AGAP004294	ubiquilin|protein_coding|2R:54154085:54156294:1|gene:AGAP004294
AGAP007913	ubiquitin-like protein Nedd8|protein_coding|3R:2721623:2722079:1|gene:AGAP007913
AGAP007927	RpL40: 60S ribosomal protein L40|protein_coding|3R:2920433:2920903:1|gene:AGAP007927
AGAP011251	ubiquitin-like protein 5|protein_coding|3L:20073062:20073283:-1|gene:AGAP011251
Ubiquitin mediated proteolysis
AGAP000145	ubiquitin-conjugating enzyme E2D|protein_coding|X:2217741:2226824:-1|gene:AGAP000145
AGAP000616	26S proteasome regulatory subunit T5|protein_coding|X:11207888:11209171:-1|gene:AGAP000616
AGAP000679	aminoacylase|protein_coding|X:12117667:12119325:1|gene:AGAP000679
AGAP000935	mitochondrial processing peptidase|protein_coding|X:17669389:17671168:1|gene:AGAP000935
AGAP000994	lysosomal Pro-X carboxypeptidase|protein_coding|X:18982957:18984743:1|gene:AGAP000994
AGAP002061	26S proteasome regulatory subunit N7|protein_coding|2R:14716192:14717361:1|gene:AGAP002061
AGAP002101	isoleucyl-tRNA synthetase|protein_coding|2R:15427630:15431376:1|gene:AGAP002101
AGAP002251	ubiquitin-conjugating enzyme E2 G1|protein_coding|2R:18195519:18197791:-1|gene:AGAP002251
AGAP002355	glutamine synthetase|protein_coding|2R:20589506:20591076:1|gene:AGAP002355
AGAP002414	carboxypeptidase D|protein_coding|2R:21033576:21044645:-1|gene:AGAP002414
AGAP002422	CLIPD1: CLIP-domain serine protease|protein_coding|2R:21083142:21084519:-1|gene:AGAP002422
AGAP002481	26S proteasome regulatory subunit N1|protein_coding|2R:21870842:21873614:-1|gene:AGAP002481
AGAP003057	CLIPB8: CLIP-domain serine protease|protein_coding|2R:31600361:31603581:-1|gene:AGAP003057
AGAP003069	signal peptidase, endoplasmic reticulum-type|protein_coding|2R:31960571:31961285:1|gene:AGAP003069
AGAP003216	26S proteasome regulatory subunit T2|protein_coding|2R:33997724:33999040:-1|gene:AGAP003216
AGAP003249	CLIPB3: CLIP-domain serine protease|protein_coding|2R:34469320:34470673:-1|gene:AGAP003249
AGAP003250	CLIPB4: CLIP-domain serine protease|protein_coding|2R:34471993:34473530:-1|gene:AGAP003250
AGAP003277	cathepsin D|protein_coding|2R:34794101:34795805:1|gene:AGAP003277
AGAP003405	adenylosuccinate synthase|protein_coding|2R:37425820:37434664:1|gene:AGAP003405
AGAP003496	|protein_coding|2R:38691751:38698200:1|gene:AGAP003496
AGAP003664	Envelysin|protein_coding|2R:41338806:41339827:-1|gene:AGAP003664
AGAP003833	asparagine synthase (glutamine-hydrolysing)|protein_coding|2R:44222451:44224187:1|gene:AGAP003833
AGAP003857	ubiquitin-conjugating enzyme E2 A|protein_coding|2R:44646270:44649244:1|gene:AGAP003857
AGAP004470	STE24 endopeptidase|protein_coding|2R:56729843:56731676:1|gene:AGAP004470
AGAP004533	cathepsin B|protein_coding|2R:57454530:57455543:1|gene:AGAP004533
AGAP004960	20S proteasome subunit alpha 3|protein_coding|2L:7195996:7197131:-1|gene:AGAP004960
AGAP005202	RING-box protein 1|protein_coding|2L:12198919:12199248:1|gene:AGAP005202
AGAP005535	26S proteasome regulatory subunit N5|protein_coding|2L:16692989:16694450:-1|gene:AGAP005535
AGAP005559	26S proteasome regulatory subunit N10|protein_coding|2L:17032720:17033964:1|gene:AGAP005559
AGAP005576	aspartyl-tRNA synthetase|protein_coding|2L:17346503:17348433:1|gene:AGAP005576
AGAP005916	ubiquitin-conjugating enzyme E2 M|protein_coding|2L:23649404:23650332:-1|gene:AGAP005916
AGAP006099	ubiquinol-cytochrome c reductase core subunit 2|protein_coding|2L:26647662:26649388:1|gene:AGAP006099
AGAP006238	ubiquitin-conjugating enzyme E2 C|protein_coding|2L:28577018:28578310:1|gene:AGAP006238
AGAP006824	5-formyltetrahydrofolate cyclo-ligase|protein_coding|2L:38955767:38958292:-1|gene:AGAP006824
AGAP006937	ubiquitin-conjugating enzyme E2 variant|protein_coding|2L:40163771:40164941:-1|gene:AGAP006937
AGAP007294	IAP1: inhibitor of apoptosis 1|protein_coding|2L:45037910:45039286:-1|gene:AGAP007294
AGAP007795	|protein_coding|3R:1068622:1070745:1|gene:AGAP007795
AGAP007796	Nep3: neprilysin, neutral endopeptidase 3|protein_coding|3R:1071597:1074159:-1|gene:AGAP007796
AGAP008007	cullin 1|protein_coding|3R:4014450:4019293:1|gene:AGAP008007
AGAP008297	leucyl-tRNA synthetase|protein_coding|3R:8636178:8639940:1|gene:AGAP008297
AGAP008345	methionyl aminopeptidase|protein_coding|3R:9510131:9511991:1|gene:AGAP008345
AGAP008617	26S proteasome regulatory subunit N11|protein_coding|3R:13715334:13716447:1|gene:AGAP008617
AGAP008719	S-phase kinase-associated protein 1|protein_coding|3R:16020685:16021173:1|gene:AGAP008719
AGAP008816	20S proteasome subunit alpha 5|protein_coding|3R:18292958:18293846:1|gene:AGAP008816
AGAP009150	tubulin polyglutamylase TTLL4|protein_coding|3R:27675880:27684684:1|gene:AGAP009150
AGAP009271	20S proteasome subunit beta 1|protein_coding|3R:30419041:30419937:1|gene:AGAP009271
AGAP009647	proteasome maturation protein|protein_coding|3R:37602763:37603229:-1|gene:AGAP009647
AGAP009844	CLIPB15: CLIP-domain serine protease|protein_coding|3R:44101481:44102868:1|gene:AGAP009844
AGAP010253	20S proteasome subunit alpha 6|protein_coding|3R:51664738:51665706:-1|gene:AGAP010253
AGAP010718	20S proteasome subunit beta 5|protein_coding|3L:8974107:8975118:1|gene:AGAP010718
AGAP010828	CASPS9: short caspase 9|protein_coding|3L:11513998:11522242:1|gene:AGAP010828
AGAP011076	ubiquitin-conjugating enzyme E2 I|protein_coding|3L:16304155:16304634:1|gene:AGAP011076
AGAP011535	transcription elongation factor B, polypeptide 1|protein_coding|3L:26900767:26902655:1|gene:AGAP011535
AGAP011792	CLIPA7: CLIP-domain serine protease|protein_coding|3L:33286810:33289619:-1|gene:AGAP011792
AGAP011871	|protein_coding|3L:34557291:34559191:-1|gene:AGAP011871
AGAP011872	ubiquitin-activating enzyme E1|protein_coding|3L:34565744:34573636:-1|gene:AGAP011872
AGAP012113	ubiquitin carboxyl-terminal hydrolase L3|protein_coding|3L:37765232:37766071:-1|gene:AGAP012113

## Sheet: ATP metabolism
Oxidative phosphorylation
AGAP000109	cytochrome c oxidase subunit VIIa|protein_coding|X:1792841:1793381:-1|gene:AGAP000109
AGAP000618	succinate dehydrogenase (ubiquinone) membrane anchor subunit|protein_coding|X:11214787:11215532:-1|gene:AGAP000618
AGAP000721	V-type H+-transporting ATPase subunit AC39|protein_coding|X:13134120:13136720:1|gene:AGAP000721
AGAP000794	NADH dehydrogenase (ubiquinone) Fe-S protein 2|protein_coding|X:14442142:14443554:-1|gene:AGAP000794
AGAP001420	2,3-bisphosphoglycerate-dependent phosphoglycerate mutase|protein_coding|2R:4739393:4740249:-1|gene:AGAP001420
AGAP001903	malate dehydrogenase|protein_coding|2R:11975943:11977395:1|gene:AGAP001903
AGAP002147	protein phosphatase|protein_coding|2R:16422205:16424324:1|gene:AGAP002147
AGAP002182	ABCE1: ATP-binding cassette transporter (ABC transporter) family E member 1|protein_coding|2R:17198931:17200915:-1|gene:AGAP002182
AGAP002245	Cytochrome b-c1 complex subunit 6, mitochondrial|protein_coding|2R:18083401:18083756:-1|gene:AGAP002245
AGAP002355	glutamine synthetase|protein_coding|2R:20589506:20591076:1|gene:AGAP002355
AGAP002401	V-type H+-transporting ATPase subunit E|protein_coding|2R:20955881:20957540:1|gene:AGAP002401
AGAP002464	secreted ferritin G subunit|protein_coding|2R:21823850:21824669:-1|gene:AGAP002464
AGAP002465	ferritin heavy chain|protein_coding|2R:21825842:21827137:1|gene:AGAP002465
AGAP002505	voltage-dependent calcium channel alpha 1, invertebrate|protein_coding|2R:22070155:22090671:-1|gene:AGAP002505
AGAP002564	Aldo: fructose biphosphate aldolase|protein_coding|2R:22877762:22883553:1|gene:AGAP002564
AGAP002693	ABCF1: ATP-binding cassette transporter (ABC transporter) family F member 1|protein_coding|2R:25664236:25666159:-1|gene:AGAP002693
AGAP002832	protein-tyrosine phosphatase|protein_coding|2R:28092164:28099318:-1|gene:AGAP002832
AGAP002884	V-type H+-transporting ATPase subunit B|protein_coding|2R:28670971:28673585:1|gene:AGAP002884
AGAP003153	VATA: V-type proton ATPase catalytic subunit A|protein_coding|2R:33386137:33388965:-1|gene:AGAP003153
AGAP003221	ABCC3: ATP-binding cassette transporter (ABC transporter) family C member 3|protein_coding|2R:34020760:34027726:1|gene:AGAP003221
AGAP003301	M-phase inducer phosphatase|protein_coding|2R:35250358:35339638:1|gene:AGAP003301
AGAP003325	NADH dehydrogenase (ubiquinone) 1 alpha subcomplex 4|protein_coding|2R:35980660:35981341:1|gene:AGAP003325
AGAP003331	Enolase-phosphatase E1|protein_coding|2R:36112592:36121813:-1|gene:AGAP003331
AGAP003398	nucleosome-remodeling factor 38 kDa subunit|protein_coding|2R:37299909:37311790:1|gene:AGAP003398
AGAP003405	adenylosuccinate synthase|protein_coding|2R:37425820:37434664:1|gene:AGAP003405
AGAP003493	Sugar transporter ERD6-like 6|protein_coding|2R:38653986:38655658:1|gene:AGAP003493
AGAP003711	V-type H+-transporting ATPase subunit I|protein_coding|2R:42291767:42300822:1|gene:AGAP003711
AGAP003833	asparagine synthase (glutamine-hydrolysing)|protein_coding|2R:44222451:44224187:1|gene:AGAP003833
AGAP004055	2-oxoglutarate dehydrogenase E2 component (dihydrolipoamide succinyltransferas|protein_coding|2R:49086293:49089455:-1|gene:AGAP004055
AGAP004251	solute carrier family 20 (sodium-dependent phosphate transporter)|protein_coding|2R:53276268:53278810:-1|gene:AGAP004251
AGAP004461	solute carrier family 30 (zinc transporter), member 5/7|protein_coding|2R:56710232:56711452:-1|gene:AGAP004461
AGAP004596	PyK: pyruvate kinase|protein_coding|2R:58245995:58249228:-1|gene:AGAP004596
AGAP004867	V-type H+-transporting ATPase subunit G|protein_coding|2L:4677046:4677716:1|gene:AGAP004867
AGAP005134	F-type H+-transporting ATPase subunit alpha|protein_coding|2L:10355424:10358073:1|gene:AGAP005134
AGAP005569	casein kinase II subunit alpha|protein_coding|2L:17320772:17321803:1|gene:AGAP005569
AGAP005618	1,2-dihydroxy-3-keto-5-methylthiopentene dioxygenase|protein_coding|2L:17920226:17920992:-1|gene:AGAP005618
AGAP005652	ATP-dependent RNA helicase DDX5/DBP2|protein_coding|2L:18293981:18300834:1|gene:AGAP005652
AGAP006099	ubiquinol-cytochrome c reductase core subunit 2|protein_coding|2L:26647662:26649388:1|gene:AGAP006099
AGAP006186	Ca-P60A: calcium-transporting ATPase sarcoplasmic/endoplasmic reticulum type|protein_coding|2L:27903046:27925991:1|gene:AGAP006186
AGAP006366	2-oxoglutarate dehydrogenase E1 component|protein_coding|2L:30516503:30528796:-1|gene:AGAP006366
AGAP006427	ABCC7: ATP-binding cassette transporter (ABC transporter) family C member 7|protein_coding|2L:31736738:31742474:-1|gene:AGAP006427
AGAP006879	F-type H+-transporting ATPase subunit e|protein_coding|2L:39319873:39320419:1|gene:AGAP006879
AGAP007055	Sodium-dependent dicarboxylate transporter sdcS|protein_coding|2L:41892700:41895010:-1|gene:AGAP007055
AGAP007120	nucleoside-diphosphate kinase|protein_coding|2L:43043679:43044386:1|gene:AGAP007120
AGAP007499	chloride channel 7|protein_coding|2L:46925935:46929028:-1|gene:AGAP007499
AGAP007621	Cytochrome c oxidase VIIc|protein_coding|2L:48354815:48355245:1|gene:AGAP007621
AGAP007768	Mitochondrial cytochrome c oxidase subunit VIC|protein_coding|3R:508390:508712:1|gene:AGAP007768
AGAP007827	enolase|protein_coding|3R:1485308:1486754:1|gene:AGAP007827
AGAP007852	aconitate hydratase 1 / homoaconitase|protein_coding|3R:2122554:2126811:-1|gene:AGAP007852
AGAP007966	F-type H+-transporting ATPase subunit gamma|protein_coding|3R:3386900:3387890:1|gene:AGAP007966
AGAP008354	Janus kinase 2|protein_coding|3R:9749532:9756599:-1|gene:AGAP008354
AGAP008541	cyclin-dependent kinase 9|protein_coding|3R:12311320:12312818:-1|gene:AGAP008541
AGAP008708	protein-tyrosine phosphatase|protein_coding|3R:15829312:15830123:-1|gene:AGAP008708
AGAP008727	Cytochrome c oxidase subunit 4 isoform 1, mitochondrial precursor|protein_coding|3R:16158449:16159082:1|gene:AGAP008727
AGAP008802	Pgk: phosphoglycerate kinase|protein_coding|3R:18055021:18056611:-1|gene:AGAP008802
AGAP008813	FMS-like tyrosine kinase 1|protein_coding|3R:18183438:18195242:-1|gene:AGAP008813
AGAP008947	mevalonate kinase|protein_coding|3R:21526958:21528244:1|gene:AGAP008947
AGAP009075	ATP-dependent RNA helicase UAP56/SUB2|protein_coding|3R:25435686:25439559:1|gene:AGAP009075
AGAP009182	protein transport protein SEC61 subunit alpha|protein_coding|3R:28208847:28210814:-1|gene:AGAP009182
AGAP009334	V-type H+-transporting ATPase 21kDa proteolipid subunit|protein_coding|3R:31531981:31532607:-1|gene:AGAP009334
AGAP009459	cdk1: cyclin-dependent kinase 1|protein_coding|3R:33814658:33815633:1|gene:AGAP009459
AGAP009486	V-type H+-transporting ATPase 54 kD subunit|protein_coding|3R:34693281:34696586:1|gene:AGAP009486
AGAP009493	alpha9: nicotinic acetylcholine receptor subunit alpha 9|protein_coding|3R:34721510:34725375:-1|gene:AGAP009493
AGAP009537	cytochrome c|protein_coding|3R:35606586:35606912:1|gene:AGAP009537
AGAP009595	sodium/potassium-transporting ATPase subunit beta|protein_coding|3R:36755388:36771079:1|gene:AGAP009595
AGAP009619	S-adenosylmethionine decarboxylase|protein_coding|3R:37052722:37063499:1|gene:AGAP009619
AGAP009623	GAPDH: glyceraldehyde 3-phosphate dehydrogenase|protein_coding|3R:37154051:37155049:1|gene:AGAP009623
AGAP009745	Sugar transporter ERD6-like 4|protein_coding|3R:42109696:42111648:-1|gene:AGAP009745
AGAP009833	Voltage-dependent anion-selective channel protein 2|protein_coding|3R:44049219:44050459:1|gene:AGAP009833
AGAP009850	ABCG7: ATP-binding cassette transporter (ABC transporter) family G member 7|protein_coding|3R:44325813:44333909:-1|gene:AGAP009850
AGAP010039	NADH_dehyd: |protein_coding|3R:48117728:48119289:-1|gene:AGAP010039
AGAP010137	adenosine kinase|protein_coding|3R:49319647:49321216:-1|gene:AGAP010137
AGAP010337	|protein_coding|3L:1664420:1664755:-1|gene:AGAP010337
AGAP010457	thymidylate synthase|protein_coding|3L:3905953:3907006:1|gene:AGAP010457
AGAP011147	ATP-dependent RNA helicase DDX56/DBP9|protein_coding|3L:17978069:17980245:1|gene:AGAP011147
AGAP011159	CoVa: cytochrome c oxidase subunit Va|protein_coding|3L:18111843:18112304:-1|gene:AGAP011159
AGAP011208	Hex-A: hexokinase|protein_coding|3L:19385972:19394391:-1|gene:AGAP011208
AGAP011650	protein-tyrosine phosphatase|protein_coding|3L:30811064:30814958:-1|gene:AGAP011650
AGAP011805	ornithine decarboxylase|protein_coding|3L:33346179:33347493:-1|gene:AGAP011805
AGAP012005	ABCF3: ATP-binding cassette transporter (ABC transporter) family F member 3|protein_coding|3L:36088297:36090773:-1|gene:AGAP012005
AGAP012081	F-type H+-transporting ATPase subunit beta|protein_coding|3L:37467138:37467788:-1|gene:AGAP012081
AGAP012106	F-type H+-transporting ATPase subunit beta|protein_coding|3L:37743697:37744377:-1|gene:AGAP012106
AGAP012374	NADH dehydrogenase (ubiquinone) 1 beta subcomplex 3|protein_coding|3L:41232911:41233246:-1|gene:AGAP012374
Glycolysis
AGAP001420	2,3-bisphosphoglycerate-dependent phosphoglycerate mutase|protein_coding|2R:4739393:4740249:-1|gene:AGAP001420
AGAP001903	malate dehydrogenase|protein_coding|2R:11975943:11977395:1|gene:AGAP001903
AGAP002564	Aldo: fructose biphosphate aldolase|protein_coding|2R:22877762:22883553:1|gene:AGAP002564
AGAP004197	6-phosphogluconate dehydrogenase|protein_coding|2R:51676581:51680556:-1|gene:AGAP004197
AGAP004596	PyK: pyruvate kinase|protein_coding|2R:58245995:58249228:-1|gene:AGAP004596
AGAP006366	2-oxoglutarate dehydrogenase E1 component|protein_coding|2L:30516503:30528796:-1|gene:AGAP006366
AGAP007827	enolase|protein_coding|3R:1485308:1486754:1|gene:AGAP007827
AGAP008802	Pgk: phosphoglycerate kinase|protein_coding|3R:18055021:18056611:-1|gene:AGAP008802
AGAP009623	GAPDH: glyceraldehyde 3-phosphate dehydrogenase|protein_coding|3R:37154051:37155049:1|gene:AGAP009623
AGAP011208	Hex-A: hexokinase|protein_coding|3L:19385972:19394391:-1|gene:AGAP011208
AGAP011629	dihydrolipoamide dehydrogenase|protein_coding|3L:30343263:30347159:-1|gene:AGAP011629
Cytochrome-c oxidase activity
AGAP000109	cytochrome c oxidase subunit VIIa|protein_coding|X:1792841:1793381:-1|gene:AGAP000109
AGAP007621	Cytochrome c oxidase VIIc|protein_coding|2L:48354815:48355245:1|gene:AGAP007621
AGAP007768	Mitochondrial cytochrome c oxidase subunit VIC|protein_coding|3R:508390:508712:1|gene:AGAP007768
AGAP008727	Cytochrome c oxidase subunit 4 isoform 1, mitochondrial precursor|protein_coding|3R:16158449:16159082:1|gene:AGAP008727
AGAP011159	CoVa: cytochrome c oxidase subunit Va|protein_coding|3L:18111843:18112304:-1|gene:AGAP011159

## Sheet: Cytoskeleton
Regulation of cytoskeleton organization
AGAP001712	actin related protein 2/3 complex, subunit 3|protein_coding|2R:8859374:8860116:-1|gene:AGAP001712
AGAP003023	syntaxin-binding protein 1|protein_coding|2R:31226418:31230178:-1|gene:AGAP003023
AGAP007023	cue: protein cueball|protein_coding|2L:41013267:41025094:-1|gene:AGAP007023
AGAP007864	F-actin capping protein subunit beta|protein_coding|3R:2354916:2356499:1|gene:AGAP007864
AGAP008895	actin related protein 2/3 complex, subunit 5|protein_coding|3R:20501127:20501697:1|gene:AGAP008895
AGAP008908	actin-related protein 2/3 complex subunit 1A|protein_coding|3R:20626048:20627266:1|gene:AGAP008908
AGAP009154	ARC-P34: actin-related protein 2/3 complex subunit 2|protein_coding|3R:27692413:27695912:1|gene:AGAP009154
AGAP010544	cell cycle arrest protein BUB3|protein_coding|3L:6010298:6011372:-1|gene:AGAP010544
AGAP010895	spectrin beta|protein_coding|3L:12732941:12745929:1|gene:AGAP010895
AGAP012057	RNA polymerase-associated protein RTF1|protein_coding|3L:37173628:37176799:-1|gene:AGAP012057
Actin-binding
AGAP000562	Moe: Moesin/ezrin/radixin homolog 1|protein_coding|X:9974551:10002498:1|gene:AGAP000562
AGAP001313	Muscular protein 20|protein_coding|2R:2847152:2868225:1|gene:AGAP001313
AGAP001497	ACTN: Alpha-actinin, sarcomeric|protein_coding|2R:5646482:5659413:-1|gene:AGAP001497
AGAP004071	Fimbrin|protein_coding|2R:49468286:49492463:1|gene:AGAP004071
AGAP004886	microtubule-associated protein, RP/EB family|protein_coding|2L:4956483:4961288:-1|gene:AGAP004886
AGAP009154	ARC-P34: actin-related protein 2/3 complex subunit 2|protein_coding|3R:27692413:27695912:1|gene:AGAP009154
AGAP009861	Profilin protein|protein_coding|3R:44535146:44555606:-1|gene:AGAP009861
AGAP010895	spectrin beta|protein_coding|3L:12732941:12745929:1|gene:AGAP010895

## Sheet: Cell signaling
GTP-binding
AGAP001219	TUB4A: tubulin alpha-4A chain|protein_coding|2R:1622022:1624126:1|gene:AGAP001219
AGAP001617	Ras-related protein Rab-7A|protein_coding|2R:6827828:6828683:-1|gene:AGAP001617
AGAP001874	Ras-related protein Rap-1A|protein_coding|2R:11749658:11769774:-1|gene:AGAP001874
AGAP001902	GTP-binding protein Rheb precursor|protein_coding|2R:11973070:11974403:-1|gene:AGAP001902
AGAP002219	GTPase KRas|protein_coding|2R:17699429:17701188:-1|gene:AGAP002219
AGAP002440	Cdc42: cell division cycle Cdc42 homolog|protein_coding|2R:21425189:21426041:-1|gene:AGAP002440
AGAP002812	Ras-related protein R-Ras2|protein_coding|2R:27887409:27889738:-1|gene:AGAP002812
AGAP002931	Arf2: ADP-ribosylation factor 2|protein_coding|2R:29823850:29824666:1|gene:AGAP002931
AGAP003018	dynamin GTPase|protein_coding|2R:31185721:31198614:-1|gene:AGAP003018
AGAP003028	Ras-related protein Rab-35|protein_coding|2R:31246289:31247897:-1|gene:AGAP003028
AGAP003092	Ras-related C3 botulinum toxin substrate 1 precursor|protein_coding|2R:32413550:32414429:1|gene:AGAP003092
AGAP003398	nucleosome-remodeling factor 38 kDa subunit|protein_coding|2R:37299909:37311790:1|gene:AGAP003398
AGAP003405	adenylosuccinate synthase|protein_coding|2R:37425820:37434664:1|gene:AGAP003405
AGAP003597	histone-lysine N-methyltransferase SUV39H|protein_coding|2R:40396340:40401193:-1|gene:AGAP003597
AGAP004098	GTP-binding protein SAR1|protein_coding|2R:49755501:49756337:1|gene:AGAP004098
AGAP004146	Ras-related protein Rab-1A|protein_coding|2R:50737239:50739791:-1|gene:AGAP004146
AGAP004559	Ras-related protein|protein_coding|2R:57598142:57599997:1|gene:AGAP004559
AGAP005160	Ras homolog gene family, member A|protein_coding|2L:10785376:10810252:-1|gene:AGAP005160
AGAP005445	Ras-related C3 botulinum toxin substrate|protein_coding|2L:15542053:15542631:-1|gene:AGAP005445
AGAP005904	guanine nucleotide-binding protein G(i) subunit alpha|protein_coding|2L:23576589:23590269:1|gene:AGAP005904
AGAP006890	Arf3: ADP-ribosylation factor 3|protein_coding|2L:39408675:39409984:1|gene:AGAP006890
AGAP007050	nucleolar GTP-binding protein|protein_coding|2L:41829053:41831327:-1|gene:AGAP007050
AGAP007120	nucleoside-diphosphate kinase|protein_coding|2L:43043679:43044386:1|gene:AGAP007120
AGAP007406	elongation factor 1-alpha|protein_coding|2L:46338841:46340232:1|gene:AGAP007406
AGAP007699	GTP-binding nuclear protein Ran|protein_coding|2L:49132701:49133423:-1|gene:AGAP007699
AGAP009441	elongation factor 2|protein_coding|3R:33496915:33501698:-1|gene:AGAP009441
AGAP010083	DOME: JAKSTAT pathway signalling Domeless|protein_coding|3R:48678464:48682312:-1|gene:AGAP010083
AGAP010510	tubulin beta|protein_coding|3L:5261100:5283161:1|gene:AGAP010510
AGAP010929	tubulin beta|protein_coding|3L:13308192:13326418:-1|gene:AGAP010929
AGAP011363	Ras-related protein Rab-6A|protein_coding|3L:21990568:22014745:-1|gene:AGAP011363
AGAP011532	septin|protein_coding|3L:26876083:26881812:-1|gene:AGAP011532
AGAP012014	Arf1: ADP-ribosylation factor 1|protein_coding|3L:36310085:36311000:1|gene:AGAP012014
AGAP012108	Ras-related protein Ral-A|protein_coding|3L:37748113:37750352:1|gene:AGAP012108
Rho
AGAP002440	Cdc42: cell division cycle Cdc42 homolog|protein_coding|2R:21425189:21426041:-1|gene:AGAP002440
AGAP003092	Ras-related C3 botulinum toxin substrate 1 precursor|protein_coding|2R:32413550:32414429:1|gene:AGAP003092
AGAP005160	Ras homolog gene family, member A|protein_coding|2L:10785376:10810252:-1|gene:AGAP005160
AGAP005445	Ras-related C3 botulinum toxin substrate|protein_coding|2L:15542053:15542631:-1|gene:AGAP005445

## Sheet: Generic
Cellular homeostasis
AGAP000044	thioredoxin domain-containing protein|protein_coding|X:626572:628054:1|gene:AGAP000044
AGAP000565	TRXR: thioredoxin reductase|protein_coding|X:10028632:10031999:1|gene:AGAP000565
AGAP000815	INTB: integrin beta subunit|protein_coding|X:14937399:14948907:1|gene:AGAP000815
AGAP000943	chloride intracellular channel|protein_coding|X:18255347:18265441:-1|gene:AGAP000943
AGAP001325	peroxiredoxin 5, atypical 2-Cys peroxiredoxin|protein_coding|2R:3004695:3008509:1|gene:AGAP001325
AGAP001919	protein disulfide-isomerase A6|protein_coding|2R:12098233:12099570:1|gene:AGAP001919
AGAP002464	secreted ferritin G subunit|protein_coding|2R:21823850:21824669:-1|gene:AGAP002464
AGAP002465	ferritin heavy chain|protein_coding|2R:21825842:21827137:1|gene:AGAP002465
AGAP004247	GPXH1: glutathione peroxidase 1|protein_coding|2R:53207782:53208750:1|gene:AGAP004247
AGAP005749	GSTO1: glutathione S-transferase omega class 1|protein_coding|2L:20197544:20199016:-1|gene:AGAP005749
AGAP007393	protein disulfide isomerase family A, member 3|protein_coding|2L:46286058:46287785:1|gene:AGAP007393
AGAP007500	Lachesin|protein_coding|2L:46930799:46956025:1|gene:AGAP007500
AGAP009202	selenoprotein T|protein_coding|3R:28654847:28655685:1|gene:AGAP009202
AGAP009584	TRX1: thioredoxin|protein_coding|3R:36671504:36675597:1|gene:AGAP009584
AGAP009738	GRX3: glutaredoxin|protein_coding|3R:42055427:42056108:1|gene:AGAP009738
AGAP010477	phosducin-like 3|protein_coding|3L:4179354:4180156:-1|gene:AGAP010477
AGAP011054	TPX2: thioredoxin peroxidase 2|protein_coding|3L:15789079:15789669:1|gene:AGAP011054
AGAP011629	dihydrolipoamide dehydrogenase|protein_coding|3L:30343263:30347159:-1|gene:AGAP011629
AGAP012407	protein disulfide-isomerase A1|protein_coding|3L:41763690:41768233:-1|gene:AGAP012407
Nucleotide binding
AGAP000184	malate dehydrogenase (oxaloacetate-decarboxylating)(NADP+)|protein_coding|X:3012930:3021325:1|gene:AGAP000184
AGAP000325	lysyl-tRNA synthetase, class II|protein_coding|X:5743807:5746073:1|gene:AGAP000325
AGAP000399	squid|protein_coding|X:7260671:7269894:-1|gene:AGAP000399
AGAP000500	Cpr: NADPH cytochrome P450 reductase|protein_coding|X:8794244:8798842:1|gene:AGAP000500
AGAP000565	TRXR: thioredoxin reductase|protein_coding|X:10028632:10031999:1|gene:AGAP000565
AGAP000616	26S proteasome regulatory subunit T5|protein_coding|X:11207888:11209171:-1|gene:AGAP000616
AGAP000651	Actin5C: actin|protein_coding|X:11656334:11657464:-1|gene:AGAP000651
AGAP000794	NADH dehydrogenase (ubiquinone) Fe-S protein 2|protein_coding|X:14442142:14443554:-1|gene:AGAP000794
AGAP001219	TUB4A: tubulin alpha-4A chain|protein_coding|2R:1622022:1624126:1|gene:AGAP001219
AGAP001419	|protein_coding|2R:4707219:4729876:1|gene:AGAP001419
AGAP001460	|protein_coding|2R:5286717:5290944:1|gene:AGAP001460
AGAP001502	Mitochondrial 10 kDa heat shock protein|protein_coding|2R:5691445:5692188:-1|gene:AGAP001502
AGAP001617	Ras-related protein Rab-7A|protein_coding|2R:6827828:6828683:-1|gene:AGAP001617
AGAP001827	hypoxia up-regulated 1|protein_coding|2R:11265748:11268729:-1|gene:AGAP001827
AGAP001874	Ras-related protein Rap-1A|protein_coding|2R:11749658:11769774:-1|gene:AGAP001874
AGAP001902	GTP-binding protein Rheb precursor|protein_coding|2R:11973070:11974403:-1|gene:AGAP001902
AGAP001930	Heterogeneous nuclear ribonucleoprotein 27C|protein_coding|2R:12391388:12392626:1|gene:AGAP001930
AGAP002101	isoleucyl-tRNA synthetase|protein_coding|2R:15427630:15431376:1|gene:AGAP002101
AGAP002182	ABCE1: ATP-binding cassette transporter (ABC transporter) family E member 1|protein_coding|2R:17198931:17200915:-1|gene:AGAP002182
AGAP002219	GTPase KRas|protein_coding|2R:17699429:17701188:-1|gene:AGAP002219
AGAP002374	heterogeneous nuclear ribonucleoprotein A1/A3|protein_coding|2R:20791379:20793448:-1|gene:AGAP002374
AGAP002440	Cdc42: cell division cycle Cdc42 homolog|protein_coding|2R:21425189:21426041:-1|gene:AGAP002440
AGAP002654	|protein_coding|2R:25184751:25187647:-1|gene:AGAP002654
AGAP002655	|protein_coding|2R:25188587:25192992:1|gene:AGAP002655
AGAP002693	ABCF1: ATP-binding cassette transporter (ABC transporter) family F member 1|protein_coding|2R:25664236:25666159:-1|gene:AGAP002693
AGAP002759	T-complex protein 1 subunit gamma|protein_coding|2R:26779591:26781437:-1|gene:AGAP002759
AGAP002762	T-complex protein 1 subunit eta|protein_coding|2R:26790470:26792683:1|gene:AGAP002762
AGAP002812	Ras-related protein R-Ras2|protein_coding|2R:27887409:27889738:-1|gene:AGAP002812
AGAP002931	Arf2: ADP-ribosylation factor 2|protein_coding|2R:29823850:29824666:1|gene:AGAP002931
AGAP002969	asparaginyl-tRNA synthetase|protein_coding|2R:30258021:30259987:-1|gene:AGAP002969
AGAP003018	dynamin GTPase|protein_coding|2R:31185721:31198614:-1|gene:AGAP003018
AGAP003028	Ras-related protein Rab-35|protein_coding|2R:31246289:31247897:-1|gene:AGAP003028
AGAP003092	Ras-related C3 botulinum toxin substrate 1 precursor|protein_coding|2R:32413550:32414429:1|gene:AGAP003092
AGAP003153	VATA: V-type proton ATPase catalytic subunit A|protein_coding|2R:33386137:33388965:-1|gene:AGAP003153
AGAP003216	26S proteasome regulatory subunit T2|protein_coding|2R:33997724:33999040:-1|gene:AGAP003216
AGAP003221	ABCC3: ATP-binding cassette transporter (ABC transporter) family C member 3|protein_coding|2R:34020760:34027726:1|gene:AGAP003221
AGAP003318	|protein_coding|2R:35899937:35928046:1|gene:AGAP003318
AGAP003405	adenylosuccinate synthase|protein_coding|2R:37425820:37434664:1|gene:AGAP003405
AGAP003477	T-complex protein 1 subunit zeta|protein_coding|2R:38186089:38187900:1|gene:AGAP003477
AGAP003597	histone-lysine N-methyltransferase SUV39H|protein_coding|2R:40396340:40401193:-1|gene:AGAP003597
AGAP003785	glucose dehydrogenase (acceptor)|protein_coding|2R:43290689:43298353:-1|gene:AGAP003785
AGAP003788	glucose dehydrogenase (acceptor)|protein_coding|2R:43306172:43308203:-1|gene:AGAP003788
AGAP004002	60 kDa heat shock protein, mitochondrial precursor|protein_coding|2R:47808071:47809937:-1|gene:AGAP004002
AGAP004098	GTP-binding protein SAR1|protein_coding|2R:49755501:49756337:1|gene:AGAP004098
AGAP004146	Ras-related protein Rab-1A|protein_coding|2R:50737239:50739791:-1|gene:AGAP004146
AGAP004192	heat shock 70kDa protein 5|protein_coding|2R:51642759:51644738:1|gene:AGAP004192
AGAP004197	6-phosphogluconate dehydrogenase|protein_coding|2R:51676581:51680556:-1|gene:AGAP004197
AGAP004238	T-complex protein 1 subunit alpha|protein_coding|2R:52966372:52968518:-1|gene:AGAP004238
AGAP004559	Ras-related protein|protein_coding|2R:57598142:57599997:1|gene:AGAP004559
AGAP004592	splicing factor, arginine/serine-rich 4/5/6|protein_coding|2R:58135544:58141795:-1|gene:AGAP004592
AGAP004956	DNA replication licensing factor MCM4|protein_coding|2L:7183554:7186610:-1|gene:AGAP004956
AGAP005131	RpS24: 40S ribosomal protein S24|protein_coding|2L:10342290:10342682:-1|gene:AGAP005131
AGAP005134	F-type H+-transporting ATPase subunit alpha|protein_coding|2L:10355424:10358073:1|gene:AGAP005134
AGAP005160	Ras homolog gene family, member A|protein_coding|2L:10785376:10810252:-1|gene:AGAP005160
AGAP005209	uridine kinase|protein_coding|2L:12353685:12356143:-1|gene:AGAP005209
AGAP005445	Ras-related C3 botulinum toxin substrate|protein_coding|2L:15542053:15542631:-1|gene:AGAP005445
AGAP005569	casein kinase II subunit alpha|protein_coding|2L:17320772:17321803:1|gene:AGAP005569
AGAP005576	aspartyl-tRNA synthetase|protein_coding|2L:17346503:17348433:1|gene:AGAP005576
AGAP005630	transitional endoplasmic reticulum ATPase|protein_coding|2L:18010658:18014675:-1|gene:AGAP005630
AGAP005652	ATP-dependent RNA helicase DDX5/DBP2|protein_coding|2L:18293981:18300834:1|gene:AGAP005652
AGAP005904	guanine nucleotide-binding protein G(i) subunit alpha|protein_coding|2L:23576589:23590269:1|gene:AGAP005904
AGAP005916	ubiquitin-conjugating enzyme E2 M|protein_coding|2L:23649404:23650332:-1|gene:AGAP005916
AGAP006037	RpL24: 60S ribosomal protein L24|protein_coding|2L:25521129:25523339:1|gene:AGAP006037
AGAP006186	Ca-P60A: calcium-transporting ATPase sarcoplasmic/endoplasmic reticulum type|protein_coding|2L:27903046:27925991:1|gene:AGAP006186
AGAP006238	ubiquitin-conjugating enzyme E2 C|protein_coding|2L:28577018:28578310:1|gene:AGAP006238
AGAP006427	ABCC7: ATP-binding cassette transporter (ABC transporter) family C member 7|protein_coding|2L:31736738:31742474:-1|gene:AGAP006427
AGAP006660	isocitrate dehydrogenase|protein_coding|2L:36426076:36427317:-1|gene:AGAP006660
AGAP006824	5-formyltetrahydrofolate cyclo-ligase|protein_coding|2L:38955767:38958292:-1|gene:AGAP006824
AGAP006890	Arf3: ADP-ribosylation factor 3|protein_coding|2L:39408675:39409984:1|gene:AGAP006890
AGAP006958	Hsp83: Heat shock protein 83|protein_coding|2L:40256208:40258370:-1|gene:AGAP006958
AGAP007050	nucleolar GTP-binding protein|protein_coding|2L:41829053:41831327:-1|gene:AGAP007050
AGAP007120	nucleoside-diphosphate kinase|protein_coding|2L:43043679:43044386:1|gene:AGAP007120
AGAP007325	|protein_coding|2L:45353935:45359753:-1|gene:AGAP007325
AGAP007406	elongation factor 1-alpha|protein_coding|2L:46338841:46340232:1|gene:AGAP007406
AGAP007565	Chaperone DnaJ protein|protein_coding|2L:47724214:47726816:1|gene:AGAP007565
AGAP007668	eIF3g: eukaryotic translation initiation factor 3 subunit G|protein_coding|2L:48887512:48888419:-1|gene:AGAP007668
AGAP007699	GTP-binding nuclear protein Ran|protein_coding|2L:49132701:49133423:-1|gene:AGAP007699
AGAP007967	selenide, water dikinase|protein_coding|3R:3388863:3390123:-1|gene:AGAP007967
AGAP008016	acyl-CoA oxidase|protein_coding|3R:4190538:4192896:-1|gene:AGAP008016
AGAP008249	T-complex protein, epsilon subunit|protein_coding|3R:7875886:7877805:1|gene:AGAP008249
AGAP008297	leucyl-tRNA synthetase|protein_coding|3R:8636178:8639940:1|gene:AGAP008297
AGAP008354	Janus kinase 2|protein_coding|3R:9749532:9756599:-1|gene:AGAP008354
AGAP008541	cyclin-dependent kinase 9|protein_coding|3R:12311320:12312818:-1|gene:AGAP008541
AGAP008813	FMS-like tyrosine kinase 1|protein_coding|3R:18183438:18195242:-1|gene:AGAP008813
AGAP008917	DNA topoisomerase II|protein_coding|3R:20787484:20793729:-1|gene:AGAP008917
AGAP008929	threonyl-tRNA synthetase|protein_coding|3R:21102960:21105770:1|gene:AGAP008929
AGAP008947	mevalonate kinase|protein_coding|3R:21526958:21528244:1|gene:AGAP008947
AGAP009075	ATP-dependent RNA helicase UAP56/SUB2|protein_coding|3R:25435686:25439559:1|gene:AGAP009075
AGAP009142	|protein_coding|3R:27397772:27398446:1|gene:AGAP009142
AGAP009441	elongation factor 2|protein_coding|3R:33496915:33501698:-1|gene:AGAP009441
AGAP009447	S-adenosylmethionine synthetase|protein_coding|3R:33544183:33550803:1|gene:AGAP009447
AGAP009459	cdk1: cyclin-dependent kinase 1|protein_coding|3R:33814658:33815633:1|gene:AGAP009459
AGAP009505	T-complex protein 1, delta subunit|protein_coding|3R:34963390:34965635:-1|gene:AGAP009505
AGAP009623	GAPDH: glyceraldehyde 3-phosphate dehydrogenase|protein_coding|3R:37154051:37155049:1|gene:AGAP009623
AGAP009694	T-complex protein 1 subunit beta|protein_coding|3R:38961434:38972382:-1|gene:AGAP009694
AGAP009701	alanyl-tRNA synthetase|protein_coding|3R:39161779:39164682:1|gene:AGAP009701
AGAP009742	splicing factor, arginine/serine-rich 2|protein_coding|3R:42066641:42067572:-1|gene:AGAP009742
AGAP009850	ABCG7: ATP-binding cassette transporter (ABC transporter) family G member 7|protein_coding|3R:44325813:44333909:-1|gene:AGAP009850
AGAP010039	NADH_dehyd: |protein_coding|3R:48117728:48119289:-1|gene:AGAP010039
AGAP010156	ATP citrate lyase|protein_coding|3R:49548211:49554491:1|gene:AGAP010156
AGAP010198	ribonucleoside-diphosphate reductase subunit M1|protein_coding|3R:50570792:50573930:-1|gene:AGAP010198
AGAP010331	|protein_coding|3L:1237467:1251371:1|gene:AGAP010331
AGAP010510	tubulin beta|protein_coding|3L:5261100:5283161:1|gene:AGAP010510
AGAP010588	T-complex protein 1 subunit theta|protein_coding|3L:6553400:6555190:-1|gene:AGAP010588
AGAP010876	molecular chaperone DnaK|protein_coding|3L:12372496:12375690:1|gene:AGAP010876
AGAP010929	tubulin beta|protein_coding|3L:13308192:13326418:-1|gene:AGAP010929
AGAP011092	polyadenylate-binding protein|protein_coding|3L:16474901:16480123:-1|gene:AGAP011092
AGAP011147	ATP-dependent RNA helicase DDX56/DBP9|protein_coding|3L:17978069:17980245:1|gene:AGAP011147
AGAP011208	Hex-A: hexokinase|protein_coding|3L:19385972:19394391:-1|gene:AGAP011208
AGAP011363	Ras-related protein Rab-6A|protein_coding|3L:21990568:22014745:-1|gene:AGAP011363
AGAP011532	septin|protein_coding|3L:26876083:26881812:-1|gene:AGAP011532
AGAP011629	dihydrolipoamide dehydrogenase|protein_coding|3L:30343263:30347159:-1|gene:AGAP011629
AGAP011872	ubiquitin-activating enzyme E1|protein_coding|3L:34565744:34573636:-1|gene:AGAP011872
AGAP012005	ABCF3: ATP-binding cassette transporter (ABC transporter) family F member 3|protein_coding|3L:36088297:36090773:-1|gene:AGAP012005
AGAP012014	Arf1: ADP-ribosylation factor 1|protein_coding|3L:36310085:36311000:1|gene:AGAP012014
AGAP012108	Ras-related protein Ral-A|protein_coding|3L:37748113:37750352:1|gene:AGAP012108
AGAP012140	eIF3b: eukaryotic translation initiation factor 3 subunit B|protein_coding|3L:38007452:38010972:1|gene:AGAP012140
Proteasome component region
AGAP002061	26S proteasome regulatory subunit N7|protein_coding|2R:14716192:14717361:1|gene:AGAP002061
AGAP002340	eIF3a: eukaryotic translation initiation factor 3 subunit A|protein_coding|2R:20284549:20288177:1|gene:AGAP002340
AGAP005535	26S proteasome regulatory subunit N5|protein_coding|2L:16692989:16694450:-1|gene:AGAP005535
AGAP006944	eIF3e: eukaryotic translation initiation factor 3 subunit E|protein_coding|2L:40193355:40194968:1|gene:AGAP006944
AGAP012281	eIF3m: eukaryotic translation initiation factor 3 subunit M|protein_coding|3L:39764272:39765694:1|gene:AGAP012281
