# Supplementary material for: Analysis of the Aedes albopictus C6/36 genome provides insight into cell line utility for viral propagation
Source: Gigascience. 2018 Jan 10;7(3):gix135. doi: 10.1093/gigascience/gix135 (PMC5869287; doi:10.1093/gigascience/gix135)
Supplement: Supplemental material [file gix135_supp.zip › C636.SubTable.Detox_OBP.xlsx]

## Sheet: Detoxification
C636_ID	C636_NAME	AAEL_ID	AAEL_NAME	RPKM
CYP450s
XP_019560670.1	PREDICTED: probable cytochrome P450 28a5 [Aedes albopictus]	AAEL006992	CYP6AG6: cytochrome P450|protein_coding|supercont1.231:784874:786513:-1|gene:AAEL006992	198.153
XP_019526874.1	PREDICTED: probable cytochrome P450 28a5 [Aedes albopictus]	AAEL006992	CYP6AG6: cytochrome P450|protein_coding|supercont1.231:784874:786513:-1|gene:AAEL006992	148.546
XP_019538123.1	PREDICTED: probable cytochrome P450 6a14 [Aedes albopictus]	AAEL009121	CYP6N9: cytochrome P450|protein_coding|supercont1.371:339397:340959:-1|gene:AAEL009121	132.494
XP_019565448.1	PREDICTED: uncharacterized protein LOC109433482 [Aedes albopictus]	AAEL000357	CYP325S3: cytochrome P450|protein_coding|supercont1.6:3965717:3975409:1|gene:AAEL000357	126.779
XP_019557466.1	PREDICTED: cytochrome P450 9e2-like [Aedes albopictus]	AAEL006795	CYP9J15: cytochrome P450|protein_coding|supercont1.221:299119:301167:1|gene:AAEL006795	115.666
XP_019932621.1	PREDICTED: cytochrome P450 9b2-like [Aedes albopictus]	AAEL001312	CYP9M6: cytochrome P450|protein_coding|supercont1.29:3467135:3468798:1|gene:AAEL001312	106.869
XP_019932969.1	PREDICTED: cytochrome P450 CYP12A2-like [Aedes albopictus]	AAEL002031	CYP12F7: cytochrome P450|protein_coding|supercont1.47:274782:284277:-1|gene:AAEL002031	74.1641
XP_019557482.1	PREDICTED: probable cytochrome P450 9f2 [Aedes albopictus]	AAEL014606	CYP9J7: cytochrome P450|protein_coding|supercont1.1188:76216:77856:-1|gene:AAEL014606	71.6362
XP_019551614.1	PREDICTED: probable cytochrome P450 6a14 [Aedes albopictus]	AAEL009121	CYP6N9: cytochrome P450|protein_coding|supercont1.371:339397:340959:-1|gene:AAEL009121	69.8824
XP_019557461.1	PREDICTED: probable cytochrome P450 9f2 [Aedes albopictus]	AAEL014605	CYP9J9: cytochrome P450|protein_coding|supercont1.1188:153868:155555:-1|gene:AAEL014605	68.3116
GSTs
XP_019558615.1	PREDICTED: microsomal glutathione S-transferase 1-like [Aedes albopictus]	AAEL006829	microsomal glutathione s-transferase|protein_coding|supercont1.222:597979:599015:1|gene:AAEL006829	180.362
XP_019539387.1	PREDICTED: pyrimidodiazepine synthase-like [Aedes albopictus]	AAEL017085	GSTO1: glutathione transferase|protein_coding|supercont1.76:650012:653801:1|gene:AAEL017085	75.7896
ABC transporters
XP_019528331.1	PREDICTED: multidrug resistance-associated protein 1-like isoform X10 [Aedes albopictus]	AAEL004743	multidrug resistance protein 2 (ATP-binding cassette protein c)|protein_coding|supercont1.129:994901:1031939:1|gene:AAEL004743	173.892
XP_019559518.1	PREDICTED: ATP-binding cassette sub-family G member 1-like isoform X2 [Aedes albopictus]	AAEL008672	ABC transporter|protein_coding|supercont1.340:379154:468997:1|gene:AAEL008672	149.059
XP_019557858.1	PREDICTED: ATP-binding cassette sub-family A member 1-like [Aedes albopictus]	AAEL012701	ATP-binding cassette sub-family A member 3, putative|protein_coding|supercont1.726:409854:439050:1|gene:AAEL012701	142.023
XP_019545885.1	PREDICTED: probable multidrug resistance-associated protein lethal(2)03659 [Aedes albopictus]	AAEL005929	ATP-binding cassette transporter|protein_coding|supercont1.180:786121:801591:1|gene:AAEL005929	122.795
XP_019551813.1	PREDICTED: ATP-binding cassette sub-family E member 1 [Aedes albopictus]	AAEL010059	bacterial-type ABC transport ATP-binding subunit? or RNAse l inhibitor|protein_coding|supercont1.450:713376:726704:1|gene:AAEL010059	113.302
XP_019551813.1	PREDICTED: ATP-binding cassette sub-family E member 1 [Aedes albopictus]	AAEL010059	bacterial-type ABC transport ATP-binding subunit? or RNAse l inhibitor|protein_coding|supercont1.450:713376:726704:1|gene:AAEL010059	113.302
XP_019556277.1	PREDICTED: ATP-binding cassette sub-family E member 1 [Aedes albopictus]	AAEL010059	bacterial-type ABC transport ATP-binding subunit? or RNAse l inhibitor|protein_coding|supercont1.450:713376:726704:1|gene:AAEL010059	99.4788
XP_019556277.1	PREDICTED: ATP-binding cassette sub-family E member 1 [Aedes albopictus]	AAEL010059	bacterial-type ABC transport ATP-binding subunit? or RNAse l inhibitor|protein_coding|supercont1.450:713376:726704:1|gene:AAEL010059	99.4788
XP_019555980.1	PREDICTED: multidrug resistance-associated protein 1 isoform X10 [Aedes albopictus]	AAEL004743	multidrug resistance protein 2 (ATP-binding cassette protein c)|protein_coding|supercont1.129:994901:1031939:1|gene:AAEL004743	98.6671
XP_019932798.1	PREDICTED: ATP-binding cassette sub-family C member Sur-like [Aedes albopictus]	AAEL013215	sulfonylurea receptor/ ABC transporter|protein_coding|supercont1.806:207342:448222:-1|gene:AAEL013215	90.7637
XP_019525412.1	PREDICTED: ATP-binding cassette sub-family C member Sur [Aedes albopictus]	AAEL013215	sulfonylurea receptor/ ABC transporter|protein_coding|supercont1.806:207342:448222:-1|gene:AAEL013215	88.8614
XP_019559122.1	PREDICTED: ATP-binding cassette sub-family G member 1 isoform X2 [Aedes albopictus]	AAEL008672	ABC transporter|protein_coding|supercont1.340:379154:468997:1|gene:AAEL008672	78.0576
CCEs
XP_019535231.1	PREDICTED: carboxylesterase 5A-like [Aedes albopictus]	AAEL004022	|protein_coding|supercont1.105:1129377:1131345:-1|gene:AAEL004022	896.805
XP_019531668.1	PREDICTED: carboxylesterase 5A-like [Aedes albopictus]	AAEL004022	|protein_coding|supercont1.105:1129377:1131345:-1|gene:AAEL004022	572.394

## Sheet: Odorant-binding
C636_ID	C636_NAME	AAEL_ID	AAEL_NAME	RPKM
OBPs
XP_019551906.1	PREDICTED: general odorant-binding protein 99a [Aedes albopictus]	AAEL005770	OBP21: odorant binding protein OBP21|protein_coding|supercont1.174:1511086:1511601:1|gene:AAEL005770	338.34
XP_019553234.1	PREDICTED: general odorant-binding protein 99a-like [Aedes albopictus]	AAEL005770	OBP21: odorant binding protein OBP21|protein_coding|supercont1.174:1511086:1511601:1|gene:AAEL005770	326.354
