# Supplementary material for: Analysis of the Aedes albopictus C6/36 genome provides insight into cell line utility for viral propagation
Source: Gigascience. 2018 Jan 10;7(3):gix135. doi: 10.1093/gigascience/gix135 (PMC5869287; doi:10.1093/gigascience/gix135)
Supplement: Supplemental material [file gix135_supp.zip › C636.SupplementalTables.xlsx]

## Sheet: S1
		Long-reads
		Target	Genomic DNA
		Reads	17866708
		Bases	161000030093
		Read lengths
		Average	9011.17
		Median	8085
		Maximum	55713
		Minimum	0
		N10	21336
		N20	18001
		N30	15929
		N40	14189
		N50	12573
		N60	11061
		N70	9396
		N80	7510
		N90	5298
		N100	35
		Accessions
		SRA Project	PRJNA345486
		SRA Sample	SAMN05908721
		SRA Study	SRP091668
		SRA Runs	(many)
Table S1. Aedes albopictus C6/36 long-read genomic sequencing results.
Single-molecule long-read sequencing was performed on PacBio RS II instruments using P6C4 chemistry.
The reads are available in the NCBI SRA repository.

## Sheet: S2
		(A)	(B)	(C)
	Target
	Nucleic acid	Genomic DNA	polyA RNA	Total RNA
	Condition	N/A	cells at rest	30 samples
	Short-read data
	Libraries	1	1	1
	Runs	1	1	1
	Instrument	NextSeq 500	MiSeq	NextSeq 500
	Reads or Pairs	151725562	27739252	136626803
	Read type	Paired end	Paired end	Single read
	Fragment length	270	270	270
	Read length	151	300	150
	Bases	45821119724	16643551200	20494020450
	%GC	0.4	0.42
	Genome Size Est	2247306400
	Coverage	20.3894
	Public identifiers
	SRA Project	PRJNA345486	PRJNA345486	PRJNA345486
	SRA Sample	SAMN05908721	SAMN05908721	see below
	SRA Study	SRP091668	SRP091668	multiple
	SRA Run	SRR5026638	SRR5010607	multiple
Table S2a. Aedes albopictus C6/36 short-read sequencing details.
Column A:
Paired-end short-read sequencing was performed on an Illumina NextSeq 500 instrument using Illumina's Mid Output kit.
The library was bar-coded (BS77 AGCACCTC) for a test run on a MiSeq instrument but only this library was included in the NextSeq run.
The index read was not set so the reads included phiX control reads.
Column B:
Paired-end short-read sequencing was performed in a single run on an Illumina MiSeq instrument.
These 300bp reads were observed to have adapter read through and low quality base calls at positions 200-300.
Column C:
Single-end short-read sequencing was performed on a SISPA barcoded library of 30 samples.
The library also included 19 samples from another study of Zika virus.
The reads were demultiplexed based on their alignment to barcode sequences.
Table S2b. Sequencing of 30 samples related to Zika infection of C6/36 cells.
	infection	Hours	Concentration	bacode	barcode sequence	reads	SRA BioSample
	mock	24	0	BC004_3N	NNNTAGTACACTCTAGAGCACTA	4104608	SAMN06691554
	mock	24	0	BC009_3N	NNNAGCTCTATACGTGTAGTCTC	5786487	SAMN06691555
	mock	24	0	BC015_3N	NNNTCGTACGCTGTCGTCGCGAT	4203409	SAMN06691556
	MR-766	24	0.1	BC019_3N	NNNAGTATACGTACGTCTCAGTC	3536442	SAMN06691557
	MR-766	24	0.1	BC024_3N	NNNTAGTAGATAGTCACTCTACG	4127856	SAMN06691558
	MR-766	24	0.1	BC025_3N	NNNTCTATCATACGACTGTCTAC	3242684	SAMN06691559
	MR-766	24	0.01	BC026_3N	NNNCGTCTAGATACTCTGTAGAG	3918887	SAMN06691560
	MR-766	24	0.01	BC031_3N	NNNTACATGTGTCGTATACACTC	4572767	SAMN06691561
	MR-766	24	0.01	BC034_3N	NNNAGACACTCATACGACTACTA	4353873	SAMN06691562
	PRVABC59	24	0.1	BC035_3N	NNNAGATGACGAGACGCACGACG	4311075	SAMN06691563
	PRVABC59	24	0.1	BC044_3N	NNNAGTAGACGATCGACGCGCTG	2145433	SAMN06691564
	PRVABC59	24	0.1	BC045_3N	NNNTGTCGTCTCGACGTGTGTGT	3326812	SAMN06691565
	PRVABC59	24	0.01	BC046_3N	NNNAGACTACGACTGCACGTACA	3661399	SAMN06691566
	PRVABC59	24	0.01	BC047_3N	NNNCTCATAGTGTACGTCGACTC	4440725	SAMN06691567
	PRVABC59	24	0.01	BC050_3N	NNNAGAGTACACACTACGTAGCA	4291043	SAMN06691568
	mock	48	0	BC051_3N	NNNCTGTACTCATCACTACTACG	6335212	SAMN06691569
	mock	48	0	BC054_3N	NNNAGATCGCTACTACGCTAGTC	4354154	SAMN06691570
	mock	48	0	BC059_3N	NNNCGTAGTCGACGCAGCTGTCG	4804098	SAMN06691571
	MR-766	48	0.1	BC060_3N	NNNCGAGCGAGACAGTCGTGTCG	7311142	SAMN06691572
	MR-766	48	0.1	BC062_3N	NNNACGAGTCGCGAGTGTGAGCG	5816625	SAMN06691573
	MR-766	48	0.1	BC063_3N	NNNCTACGTACAGATCATACTAC	5039615	SAMN06691574
	MR-766	48	0.01	BC066_3N	NNNACATCGTACTAGTGTAGACA	4135017	SAMN06691575
	MR-766	48	0.01	BC067_3N	NNNACTGACGTACATACAGTATC	4547198	SAMN06691576
	MR-766	48	0.01	BC070_3N	NNNTGAGCTACGTCGTGCACGTA	4545352	SAMN06691577
	PRVABC59	48	0.1	BC075_3N	NNNACAGACTATACTAGATCGAC	4208594	SAMN06691578
	PRVABC59	48	0.1	BC078_3N	NNNACGACGTAGCAGCACGACGA	5215584	SAMN06691579
	PRVABC59	48	0.1	BC079_3N	NNNCTAGACGTGACGTGCTGTCG	4602353	SAMN06691580
	PRVABC59	48	0.01	BC080_3N	NNNACGACGACTACGCGCTCACT	6975767	SAMN06691581
	PRVABC59	48	0.01	BC081_3N	NNNAGAGATACTGTACTAGAGCG	5294045	SAMN06691582
	PRVABC59	48	0.01	BC082_3N	NNNTAGATCGTCTCATACGTAGC	3418547	SAMN06691583

## Sheet: S3
	Assembler	FALCON	FALCON	FALCON	FALCON	FALCON	CANU	CANU	CANU	CANU	CANU
	Polish 1		Quiver	Quiver	Arrow	Arrow		Quiver	Quiver	Arrow	Arrow
	Polish 2			Quiver		Arrow			Quiver		Arrow
	contigs	3255	3255	3255	3255	3255	2436	2431	2428	2436	2436
	bases	2243104364	2246667668	2246887428	2246697933	2246926629	2245915916	2247141953	2247230044	2247144581	2247306400
	Contig size
	average	689126	690220	690288	690230	690300	921969	924369	925548	922473	922540
	median	29635	29666	29692	29697	29689	100989	102529	103257	101171	101185
	maximum	16854711	16882475	16883332	16882410	16883498	21700375	21712383	21712950	21712201	21712287
	minimum	10	10	10	10	10	2874	2874	2874	2874	2874
	NG10	8901240	8917039	8917958	8916169	8917125	8594724	8598156	8598144	8597786	8598807
	NG20	6271612	6281228	6281423	6280849	6280832	6351692	6355088	6355290	6355138	6355795
	NG30	5175234	5205463	5206419	5206058	5207000	5184222	5187551	5188380	5187166	5187200
	NG40	4154991	4186118	4186139	4185825	4185740	4009726	4011465	4011255	4010978	4011082
	NG50	3465164	3484502	3484966	3484767	3485005	3298302	3304316	3304437	3303989	3303944
	NG60	2744464	2766486	2767190	2765610	2766204	2775748	2786153	2786009	2786295	2786511
	NG70	2134790	2139448	2139680	2139767	2139578	2116246	2117645	2117226	2117525	2118174
	NG80	1489796	1498133	1498694	1497883	1498177	1466761	1467673	1467686	1467792	1467841
	NG90	831874	839346	840129	839015	839141	798396	799985	799934	799760	799872
Table S3. Aedes albopictus C6/36 genome assembly size statistics.
For comparability, all NG statistics were computed relative to the sum of bases in the CANU+Arrow+Arrow assembly.
GenBank GCA_001876365.2 corresponds to the CANU+Arrow+Arrow assembly minus two small contigs exclusively homopolymer.
The two contigs removed consisted nearly entirely of either A (length 11083) or T (length 5765).
Two other contigs were also flagged. These consisted almost entirely of a repeated hexamer assembled as AAAATT (length 19671) or its reverse complement AATTTT (length 23219). Because these contigs may reflect centromeric or telomeric repeats, they were included in the GenBank deposit.
The FALCON assemblies include the p_contigs (primary) and the a_contigs (alternates presumed to be allelic variants) output by the assembler.
Not shown: A preliminary assembly of 40X data used CANU + 1 Quiver on the NBACC read set had 11,607 contigs spanning 2,258,553,766 bases with contig N50 of 464,740 bases.
Not shown: Preliminary tests with FALCON indicated little effect from parameter changes; the assembly shown was parameterized to use a corrected read minimum length of 10,000 bases.

## Sheet: S4
	Assembler	FALCON	FALCON	FALCON	FALCON	FALCON	CANU	CANU	CANU	CANU	CANU
	Polish 1		Quiver	Quiver	Arrow	Arrow		Quiver	Quiver	Arrow	Arrow
	Polish 2			Quiver		Arrow			Quiver		Arrow
	Fastq reads	303451124	303451124	303451124	303451124	303451124	303451124	303451124	303451124	303451124	303451124
	Samtools stats
	raw total sequences	303353403	303353403	303353403	303353403	303353403	303353403	303353403	303353403	303353403	303353403
	reads properly paired	281780012	282181210	282187856	282185794	282203306	282736690	282837398	282840100	282838008	282841308
	bases mapped (cigar)	42975698136	43082673468	43019112461	43018794059	43020557008	43083676293	43169904447	43096740111	43093469763	43093724403
	mismatches	380138471	307553093	306761125	307403124	305666206	316524745	303383534	301778910	302029540	301897690
	inward oriented pairs	139162510	139384615	139392902	139386297	139405710	139659063	139711640	139721221	139719438	139717916
	outward oriented pairs	100035	97438	96250	97175	95903	95277	94538	94895	94520	94878
	same-orientation pairs	1687	21842	1784	1855	1745	1487	28016	1529	1503	1429
	different-contig pairs	116122	385167	110741	108656	107705	102361	396762	110107	96425	96191
	Ratios
	properly paired / input	0.928585	0.929907	0.929929	0.929922	0.929979	0.931737	0.932069	0.932078	0.932071	0.932082
	mismatch / align bases	0.00884543	0.00713867	0.00713081	0.00714579	0.00710512	0.00734674	0.00702766	0.00700236	0.00700871	0.00700561
Table S4. Assembly evaluation by short-read mappming.
Illumina 2x150 paired end reads were mapped to ten assemblies.
Reads were mapped with bowtie2 version 2.2.5 in pair, end-to-end, sensitive mode.
The mapper chose at most one mapping per read pair, breaking ties randomly.
Statistics were generated by 'samtools stats'.

## Sheet: S5
	Assembly
		Name	canu_80X_arrow2.2
		GenBank accession	GCA_001876365.2
		Input reads	72X PacBio
		Assembler	CANU
		Consensus polish	Arrow+Arrow
		Scaffolds	(none)
		Contigs	2434
		Bases	2247289552
	Contig size statistics
		Average	923291
		Median	101756
		Maximum	21712287
		Minimum	2874
		N10	8598807
		N20	6355795
		N30	5187200
		N40	4011082
		N50	3303944
		N60	2786511
		N70	2118174
		N80	1467841
		N90	799872
Table S5. Aedes albopictus C6/36 genome size statistics.
The assembly had two additional contigs not accepted by GenBank.
The rejected contigs were short and composed of short repeats.

## Sheet: S6
	Genus	Aedes	Aedes	Aedes	Aedes	Aedes	Aedes	Aedes	Aedes	Anopheles	Anopheles	Anopheles
	species	albopictus	albopictus	Albopictus	aegypti	aegypti	aegypti	aegypti	aegypti	coluzzii	gambiae	gambiae
	strain	Foshan	Foshan	Rimini	Liverpool	Liverpool	London	Aag2 cells	Aag2 cells	Mali	Pimperina	PEST
	data source	GenBank	VectorBase	GenBank	VectorBase	VectorBase	NCBI GEO	VectorBase	VectorBase	VectorBase	VectorBase	VectorBase
	accession	GCA_001444175.2	AaloF1	GCA_001574995.1	AaegL3	AaegL3	GSE95797_AaegL4	Aag2	Aag2	AcolM1	AgamS1	AgamP4
	data type	contigs	scaffolds	contigs	contigs	scaffolds	scaffolds	contigs	scaffolds	contigs	contigs	scaffolds
	contigs or scaffolds	355061	154782	3342920	36205	4757	6206	3753	3753	27063	54249	8309
	sum of bases	1776217663	1923476627	1341044778	1310092987	1383974186	1323308469	1723952533	1723952533	209529067	259059922	276282372
	Size statistics
	average	5002.57	12427	401.16	36185.4	290934	213230	459353	459353	7742.27	4775.39	33251
	median	885	858	311	15868	11545	8000	126467	126467	1893	1162	1548
	maximum	173857	1305381	140970	685587	5856339	471868560	7901701	7901701	311659	556303	23099915
	minimum	60	201	200	2000	2537	108	378	378	79	67	349
	N10	48584	508891	1161	252967	3742797	471868560	3319134	3319134	78741	159634	16417966
	N20	36025	383698	765	178244	2919364	471868560	2718925	2718925	55559	99063	16222597
	N30	28562	308220	583	137241	2397010	471868560	2164321	2164321	41800	69234	12483120
	N40	23011	250378	472	106950	1899087	404248146	1776108	1776108	31907	48650	12309988
	N50	18430	201017	397	82618	1547048	404248146	1420115	1420115	24512	34048	6058108
	N60	14431	158960	343	62407	1184037	404248146	1122198	1122198	18162	21338	3396474
	N70	10720	115794	303	44415	885517	307202349	822070	822070	12592	10459	2541584
	N80	7067	71698	271	28670	621941	307202349	552842	552842	7393	2302	907607
	N90	3032	25380	246	15298	325323	196000	287132	287132	2441	1158	50136
Table S6. Size statistics for selected mosquito assemblies.
Datasets reflect the latest versions available in March 2017.
Within each column, the N statistics were computed relative to the sum of bases for that column.
The A. albopictus contigs from GenBank and Vector base appeared identical.
The A. aegypti scaffolds from GEO were recently generated with Hi-C data [Dubchenko et al 2017].

## Sheet: S7
	Foshan	C636	C636
ATAC Mc	A. aegypti	A. aegypti	Foshan
sum	289530385	304373436	1439954714
average	28096.1	37091.6	56749.2
median	13842	15918	26348
maximum	371340	559974	876235
	Foshan	C636	C636
ATAC Mr	A. aegypti	A. aegypti	Foshan
sum	298605977	259289094	815659598
average	14067.3	13870.9	2682.61
median	2344	1874	841
maximum	341130	394503	151617
	ATAC Mc ("clumps") span gaps & small disagreements
	ATAC Mr ("runs") uninterrupted chains of matches
Table S7. Size statistics for global alignments between the Foshan and C6/36 genomes.
Assembled contigs were aligned with ATAC.
The aggressive 'M c' alignments can span sequence re-arrangements.
The more conservative 'M r' alignments are chains of ungapped alignments.

## Sheet: S8
	min length	1000		1000	1000	1000	1000	1000	1000		1000	1000	1000
	min identity	none		0	0.95	0.99	0	0.95	0.99		none	none	none
	genome	both		Foshan	Foshan	Foshan	C6/36	C6/36	C6/36		Foshan	C6/36	both
	quantity	alignments		covered spans	covered spans	covered spans	covered spans	covered spans	covered spans		best per ref	best per qry	intersection
	count	2512704		337658	181912	31750	437982	247125	51325		478588	735480	281144
	sum	3998637285		691985843	373371796	70567636	1028092519	596384652	120513972		829219383	1245177634	524261560
	maximum	43494		43494	43494	43494	82620	82620	43369		43494	43494	43494
	minimum	1000		1000	1000	1000	1000	1000	1000		1000	1000	1000
	average	1591.37		2049.37	2052.49	2222.6	2347.34	2413.29	2348.06		1732.64	1693.01	1864.74
	median	1376		1606	1578	1616	1723	1737	1643		1443	1419	1540
	Size for N	3998637285		691985843	373371796	70567636	1028092519	596384652	120513972		829219383	1245177634	524261560
	N10	3071		5379	5689	6756	7249	7377	7188		3842	3684	4287
	N20	2358		3950	4126	4833	5313	5543	5469		2842	2732	3186
	N30	1989		3152	3222	3811	4140	4439	4387		2325	2228	2608
	N40	1741		2615	2639	3044	3297	3475	3553		1987	1908	2217
	N50	1562		2202	2193	2441	2703	2868	2854		1732	1675	1922
	N60	1419		1860	1839	2029	2212	2314	2249		1535	1496	1681
	N70	1296		1587	1567	1646	1805	1856	1767		1372	1347	1479
	N80	1192		1366	1354	1455	1482	1501	1446		1237	1222	1303
	N90	1092		1175	1169	1209	1226	1230	1190		1113	1106	1147
	N100	1000		1000	1000	1000	1000	1000	1000		1000	1000	1000
Table S8. Size statistics for local alignments between the Foshan and C6/36 genomes.
Alignments were generated with nucmer 3.1 from the MUMmer package compiled for 64-bit.
Nucmer was run with default parameters on ref=Foshan and qry=C6/36.
Results were filtered for minimum alignment size 1000 bp.
Best alignments were chosen with MUMmer delta-filter: -r, -q, -1 for ref, qry, intersection respectively.
				cat Foshan.C636.coords | awk '{S=$1;E=$2;if (S>E){S=$2;E=$1;} print $12,S,E;}' | sort -k1,1 -k2,3n > Foshan.covered_span
				cat Foshan.covered_span | awk '{if ($1!=p){print p,s,e; p=$1; s=$2; e=$3;} if($2>e){print p,s,e; s=$2; e=$3} if($3>e)e=$3;} END {print p,s,e ; }' > Foshan.maximal_span
				cat Foshan.maximal_span | awk '{if (c++>=1)print ($3 - $2 + 1);}' | ~/Pearls/no_avg.pl | cut -d ' ' -f 3

## Sheet: S9
		(A)	(B)	(C)	(D)	(E)
	Genome	C6/36	Foshan	Foshan	Foshan	Foshan
	Reads	all short reads	all short reads	all short reads	C6/36-unmap	C6/36-unmap
	map setting	sensitive	sensitive	very sensitive	sensitive	very sensitive
	Fastq reads	303451124	303451124	303451124	82439264	82439264
	Samtools stats
	raw total sequences	303353403	303353403	303353403	3197693	3353714
	reads properly paired	282841308	146169002	148157686	663708	732932
	bases mapped (cigar)	43093724403	27538474241	28185523334	452684757	475778171
	mismatches	301897690	1211055322	1262026784	28252036	30634802
	inward oriented pairs	139717916	71747360	72694127	36195	62879
	outward oriented pairs	94878	118540	118968	38048	37167
	same-orientation pairs	1429	9592	9678	6388	6087
	different-contig pairs	96191	2738639	2989276	242779	251588
	Ratios
	properly paired / input	0.932082	0.481689	0.488242	0.00805087	0.00889057
	mismatch / align bases	0.00700561	0.0439768	0.0447757	0.06241	0.0643888
	Bowtie log
	paired reads	151725562	151725562	151725562	10304908	10304908
	concordant 0 times	10304908	78641061	77646719	10268137	10241068
	concordant 1 time	67922477	18595731	18910084	20238	30972
	concordant >1 times	73498177	54488770	55168759	16533	32868
	overall alignment rate	0.9474	0.6067	0.6209	0.1552	0.1627
	Unmapped
	unmapped R1	41219632
	unmapped R2	41219632
	total unmapped	82439264
Table S9. Comparison of Aedes albopictus genomes by short-read mapping.
A: Illumina paired end reads from A. albopictus C6/36 mapped to the C6/36 genome with 93% proper pairing and 0.7% mismatch rate.
B: Mapping the same reads to the Fohan genome with identical parameters saw only 48% proper pairing and 4.4% mismatch rate.
C: Mapping again with higher sensitivity (costing extra CPU time) yielded a slight improvement to 49% proper pairing and 4.5 % mismatch.
D: Of the reads that failed to map to C6/36, less than 1% mapped to Fohsan with the map sensitivity.
E: Mapping again with higher sensitivity did not improve this result, either.

## Sheet: S10
						2247289552	assembly
	Repeat	C6/36	C6/36	Average	Sum aligned	C6/36	Portion of	Portion of
	Type	Families	Instances	Identity	Bases	Coverage	C6/36	Foshan
	Unknown	657	1769515	83.13	611886110	504199365	0.224359	0.025
	LINE	169	1252384	70.05	566002699	445129317	0.198074	0.347
	DNA	319	1720340	87.87	458255543	385633762	0.171599	0.085
	LTR	155	388300	86.7	159877662	125969494	0.056054	0.162
	SINE	29	574663	87.71	127492202	75937863	0.0337909	0.001
	Satellite	36	266002	76.92	80514295	74762706	0.0332679	0.044
	RC	19	131418	88.53	34583136	30019620	0.0133581	n/a
	buffer	4	37946	75.29	11305425	15376631	0.0068423	n/a
	Simple_repeat	4	30246	84.31	12324088	7390776	0.00328875	0.006
	rRNA	1	290	47.72	339177	319051	0.000141971	n/a
	Other	0	0	n/a	0	0	0	0.089
	Total	1393	6171104		2062580337	1664738585	0.740776	0.759
	Table S10. Repeats in the C6/36 genome assembly.
	Repeat consensus sequences were computed with RepeatModeler.
	Identity and coverage were computed by aligning the repeats to the assembly with bowtie2 (local, sensitive) and parsing sam outputs.
	For comparison, the table includes corresponding quantities for Aedes albopictus Foshan from [Chen et al 2015].

[truncated: 8 more sheets: S11, S12, S13, S14, S15, S16, S17, S18]
